# Supplementary material for: catena-Poly[[diaqua­nickel(II)]-bis­(μ-2-{[5-(pyridin-4-yl)-1,3,4-oxadiazol-2-yl]sulfan­yl}acetato)]
Source: Acta Crystallogr Sect E Struct Rep Online. 2012 May 12;68(Pt 6):m763–4. doi: 10.1107/S1600536812020259 (PMC3379099; doi:10.1107/S1600536812020259)
Supplement: Supplementary file 1 [file e-68-0m763-sup1.cif]

##############################################################################
#                                                                            #
# This CIF contains the data in a paper accepted for publication in          #
# Acta Crystallographica Section E. It conforms to the requirements of       #
# Notes for Authors for Acta Crystallographica Section E, and has been       #
# peer reviewed under the auspices of the IUCr Commission on Journals.       #
#                                                                            #
# Full details of the Crystallographic Information File format               #
# are given in the paper "The Crystallographic Information File (CIF):       #
# a New Standard Archive File for Crystallography" by S. R. Hall, F. H.      #
# Allen and I. D. Brown [Acta Cryst. (1991), A47, 655-685].                  #
#                                                                            #
# The current version of the core CIF dictionary is obtainable from          #
# ftp://ftp.iucr.org/pub/cif_core.dic.                                       #
#                                                                            #
# Software is freely available for graphical display of the structure(s)     #
# in this CIF. For information consult the CIF software page                 #
# http://www.iucr.org/resources/cif/software.                                #
#                                                                            #
# This file may be used for bona fide research purposes within the           #
# scientific community so long as proper attribution is given to the journal # 
# article from which it was obtained.                                        #
#                                                                            #
##############################################################################
data_I
_audit_creation_method     SHELXL-97
_chemical_name_systematic
;
<i>catena</i>-Poly[[diaquanickel(II)]-bis(\m-2-{[5-(pyridin-4-yl)-1,3,4-
oxadiazol-2-yl]sulfanyl}acetato)]
;
_chemical_name_common     'C18 H16 N6 Ni O8 S2'
_chemical_formula_moiety     'C18 H16 N6 Ni O8 S2'
_chemical_formula_sum     'C18 H16 N6 Ni O8 S2'
_chemical_formula_iupac     '[Ni (C9 H6 N3 O3 S)2 (H2 O)2]'
_chemical_formula_weight     567.20
_chemical_melting_point     ?
_symmetry_cell_setting     monoclinic
_symmetry_space_group_name_H-M     'P 21/c'
_symmetry_space_group_name_Hall     '-p 2ybc'
loop_
    _symmetry_equiv_pos_as_xyz
    'x, y, z'
    '-x, y+1/2, -z+1/2'
    '-x, -y, -z'
    'x, -y-1/2, z-1/2'
_cell_length_a     11.8862(18)
_cell_length_b     5.6431(9)
_cell_length_c     15.500(2)
_cell_angle_alpha     90.00
_cell_angle_beta     95.687(2)
_cell_angle_gamma     90.00
_cell_volume     1034.5(3)
_cell_formula_units_Z     2
_cell_measurement_reflns_used     1733
_cell_measurement_theta_min     2.64
_cell_measurement_theta_max     24.79
_cell_measurement_temperature     293(2)
_exptl_crystal_description     'needle'
_exptl_crystal_colour     'pale green'
_exptl_crystal_size_max     0.145
_exptl_crystal_size_mid     0.132
_exptl_crystal_size_min     0.069
_exptl_crystal_density_diffrn     1.821
_exptl_crystal_density_meas     ?
_exptl_crystal_density_method     'not measured'
_exptl_crystal_F_000     580
_exptl_absorpt_coefficient_mu     1.204
_exptl_absorpt_correction_type     none
_exptl_absorpt_process_details     ?
_exptl_absorpt_correction_T_min     ?
_exptl_absorpt_correction_T_max     ?
_exptl_special_details     ?
_diffrn_ambient_temperature     293(2)
_diffrn_radiation_type     MoK\a
_diffrn_radiation_wavelength     0.71073
_diffrn_radiation_source     'fine-focus sealed tube'
_diffrn_radiation_monochromator     graphite
_diffrn_measurement_device_type     'Siemens SMART CCD'
_diffrn_measurement_method     '\w scan'
_diffrn_detector_area_resol_mean     ?
_diffrn_reflns_number     7195
_diffrn_reflns_av_R_equivalents     0.0335
_diffrn_reflns_av_sigmaI/netI     0.0299
_diffrn_reflns_theta_min     2.64
_diffrn_reflns_theta_max     25.00
_diffrn_reflns_theta_full     25.00
_diffrn_measured_fraction_theta_max     0.997
_diffrn_measured_fraction_theta_full     0.997
_diffrn_reflns_limit_h_min     -14
_diffrn_reflns_limit_h_max     13
_diffrn_reflns_limit_k_min     -6
_diffrn_reflns_limit_k_max     6
_diffrn_reflns_limit_l_min     -18
_diffrn_reflns_limit_l_max     18
_diffrn_standards_number     ?
_diffrn_standards_interval_count     ?
_diffrn_standards_interval_time     ?
_diffrn_standards_decay_%     ?
_refine_special_details
;
Refinement of <i>F</i>^2^ against ALL reflections. The weighted <i>R</i>-factor
<i>wR</i> and goodness of fit <i>S</i> are based on <i>F</i>^2^, conventional
<i>R</i>-factors <i>R</i> are based on <i>F</i>, with <i>F</i> set to zero for
negative <i>F</i>^2^. The threshold expression of <i>F</i>^2^ >
\s(<i>F</i>^2^) is used only for calculating <i>R</i>-factors(gt) <i>etc</i>.
and is not relevant to the choice of reflections for refinement.
<i>R</i>-factors based on <i>F</i>^2^ are statistically about twice as large
as those based on <i>F</i>, and <i>R</i>- factors based on ALL data will be
even larger.
;
_reflns_number_total     1822
_reflns_number_gt     1488
_reflns_threshold_expression     I>2sigma(I)
_refine_ls_structure_factor_coef     Fsqd
_refine_ls_matrix_type     full
_refine_ls_R_factor_all     0.0391
_refine_ls_R_factor_gt     0.0283
_refine_ls_wR_factor_gt     0.0624
_refine_ls_wR_factor_ref     0.0684
_refine_ls_goodness_of_fit_ref     1.027
_refine_ls_restrained_S_all     1.026
_refine_ls_number_reflns     1822
_refine_ls_number_parameters     166
_refine_ls_number_restraints     2
_refine_ls_hydrogen_treatment     mixed
_refine_ls_weighting_scheme     calc
_refine_ls_weighting_details
         'calc w=1/[\s^2^(Fo^2^)+(0.0266P)^2^+0.8247P] where P=(Fo^2^+2Fc^2^)/3'
_atom_sites_solution_hydrogens     geom
_atom_sites_solution_primary     direct
_atom_sites_solution_secondary     difmap
_refine_ls_shift/su_max     0.000
_refine_ls_shift/su_mean     0.000
_refine_diff_density_max     0.246
_refine_diff_density_min     -0.275
_refine_ls_extinction_method     none
_refine_ls_extinction_coef     ?
loop_
    _atom_type_symbol
    _atom_type_description
    _atom_type_scat_dispersion_real
    _atom_type_scat_dispersion_imag
    _atom_type_scat_source
    'C' 'C' 0.0033 0.0016
                         'International Tables Vol C Tables 4.2.6.8 and 6.1.1.4'
    'H' 'H' 0.0000 0.0000
                         'International Tables Vol C Tables 4.2.6.8 and 6.1.1.4'
    'N' 'N' 0.0061 0.0033
                         'International Tables Vol C Tables 4.2.6.8 and 6.1.1.4'
    'O' 'O' 0.0106 0.0060
                         'International Tables Vol C Tables 4.2.6.8 and 6.1.1.4'
    'S' 'S' 0.1246 0.1234
                         'International Tables Vol C Tables 4.2.6.8 and 6.1.1.4'
    'Ni' 'Ni' 0.3393 1.1124
                         'International Tables Vol C Tables 4.2.6.8 and 6.1.1.4'
_computing_data_collection     'SMART (Siemens, 1996)'
_computing_cell_refinement     'SAINT (Siemens, 1994)'
_computing_data_reduction     'SAINT (Siemens, 1994)'
_computing_structure_solution     'SHELXS97 (Sheldrick, 2008)'
_computing_structure_refinement     'SHELXL97 (Sheldrick, 2008)'
_computing_molecular_graphics     'SHELXTL (Sheldrick, 2008)'
_computing_publication_material     'SHELXL97 (Sheldrick, 2008)'
loop_
    _atom_site_type_symbol
    _atom_site_label
    _atom_site_fract_x
    _atom_site_fract_y
    _atom_site_fract_z
    _atom_site_U_iso_or_equiv
    _atom_site_adp_type
    _atom_site_calc_flag
    _atom_site_refinement_flags
    _atom_site_occupancy
    _atom_site_symmetry_multiplicity
    _atom_site_disorder_assembly
    _atom_site_disorder_group
    Ni Ni1 0.5000 0.0000 0.5000 0.01764(14) Uani d S 1 2 . .
    S S1 0.22867(5) 0.52524(11) 0.32025(4) 0.02534(17) Uani d . 1 1 . .
    O O1 0.03642(14) 0.3493(3) 0.36616(11) 0.0251(4) Uani d . 1 1 . .
    N N1 -0.33708(16) 0.0597(4) 0.46039(13) 0.0214(5) Uani d . 1 1 . .
    C C1 -0.3094(2) 0.2565(5) 0.41861(17) 0.0267(6) Uani d . 1 1 . .
    H H1 -0.3640 0.3791 0.4099 0.032 Uiso calc R 1 1 . .
    O O2 0.42671(14) 0.2203(3) 0.40344(10) 0.0223(4) Uani d . 1 1 . .
    N N2 0.04253(19) -0.0307(4) 0.33372(17) 0.0349(6) Uani d . 1 1 . .
    C C2 -0.2055(2) 0.2898(5) 0.38770(18) 0.0285(6) Uani d . 1 1 . .
    H H2 -0.1895 0.4322 0.3586 0.034 Uiso calc R 1 1 . .
    O O3 0.41911(15) -0.0211(3) 0.28832(12) 0.0307(4) Uani d . 1 1 . .
    N N3 0.14163(18) 0.0782(4) 0.30919(16) 0.0329(6) Uani d . 1 1 . .
    C C3 -0.1253(2) 0.1121(5) 0.39981(16) 0.0227(6) Uani d . 1 1 . .
    O O4 0.49432(15) -0.2945(3) 0.41919(12) 0.0258(4) Uani d D 1 1 . .
    C C4 -0.1526(2) -0.0926(5) 0.44222(16) 0.0254(6) Uani d . 1 1 . .
    H H4 -0.0996 -0.2183 0.4512 0.030 Uiso calc R 1 1 . .
    C C5 -0.2588(2) -0.1107(5) 0.47130(16) 0.0229(6) Uani d . 1 1 . .
    H H5 -0.2769 -0.2515 0.5005 0.027 Uiso calc R 1 1 . .
    C C6 -0.0151(2) 0.1322(5) 0.36561(17) 0.0241(6) Uani d . 1 1 . .
    C C7 0.13385(19) 0.2981(5) 0.32989(16) 0.0233(6) Uani d . 1 1 . .
    C C8 0.3334(2) 0.3561(5) 0.26933(16) 0.0241(6) Uani d . 1 1 . .
    H H8A 0.2953 0.2784 0.2171 0.029 Uiso calc R 1 1 . .
    H H8B 0.3895 0.4684 0.2495 0.029 Uiso calc R 1 1 . .
    C C9 0.39724(19) 0.1663(5) 0.32486(16) 0.0210(5) Uani d . 1 1 . .
    H H4B 0.459(2) -0.417(3) 0.4250(18) 0.032 Uiso d D 1 1 . .
    H H4A 0.470(2) -0.229(5) 0.3738(11) 0.032 Uiso d D 1 1 . .
loop_
    _atom_site_aniso_label
    _atom_site_aniso_U_11
    _atom_site_aniso_U_22
    _atom_site_aniso_U_33
    _atom_site_aniso_U_12
    _atom_site_aniso_U_13
    _atom_site_aniso_U_23
    Ni1 0.0149(2) 0.0173(2) 0.0210(2) 0.00045(18) 0.00284(17) 0.00042(19)
    S1 0.0185(3) 0.0219(3) 0.0362(4) 0.0001(3) 0.0056(3) 0.0036(3)
    O1 0.0187(9) 0.0241(10) 0.0338(10) 0.0013(8) 0.0087(8) -0.0002(8)
    N1 0.0174(11) 0.0225(11) 0.0245(11) -0.0009(9) 0.0030(9) -0.0010(9)
    C1 0.0225(14) 0.0194(13) 0.0393(16) 0.0029(11) 0.0090(12) 0.0014(12)
    O2 0.0231(9) 0.0221(9) 0.0215(10) 0.0018(7) 0.0011(7) 0.0020(7)
    N2 0.0254(12) 0.0278(13) 0.0546(16) -0.0049(11) 0.0187(11) -0.0056(12)
    C2 0.0277(14) 0.0201(14) 0.0388(16) -0.0006(11) 0.0095(12) 0.0058(12)
    O3 0.0350(11) 0.0293(11) 0.0281(10) 0.0086(9) 0.0040(8) -0.0047(9)
    N3 0.0207(12) 0.0244(13) 0.0563(16) -0.0032(10) 0.0178(11) -0.0030(11)
    C3 0.0178(12) 0.0250(14) 0.0253(14) -0.0019(11) 0.0016(10) -0.0022(11)
    O4 0.0288(11) 0.0211(10) 0.0271(10) -0.0007(8) 0.0013(8) 0.0001(8)
    C4 0.0212(13) 0.0262(14) 0.0284(14) 0.0043(11) 0.0006(11) 0.0016(12)
    C5 0.0213(13) 0.0242(14) 0.0236(14) 0.0002(11) 0.0038(11) 0.0027(11)
    C6 0.0178(13) 0.0255(14) 0.0293(14) -0.0020(11) 0.0038(11) 0.0020(12)
    C7 0.0144(12) 0.0266(15) 0.0291(14) 0.0027(11) 0.0036(11) 0.0026(12)
    C8 0.0164(13) 0.0307(15) 0.0258(14) 0.0006(11) 0.0049(11) 0.0050(12)
    C9 0.0121(12) 0.0275(14) 0.0244(14) -0.0027(11) 0.0063(10) 0.0033(12)
_geom_special_details
;
All e.s.d.'s (except the e.s.d. in the dihedral angle between two l.s. planes)
are estimated using the full covariance matrix. The cell e.s.d.'s are taken
into account individually in the estimation of e.s.d.'s in distances, angles
and torsion angles; correlations between e.s.d.'s in cell parameters are only
used when they are defined by crystal symmetry. An approximate (isotropic)
treatment of cell e.s.d.'s is used for estimating e.s.d.'s involving l.s.
planes.
;
loop_
    _geom_bond_atom_site_label_1
    _geom_bond_atom_site_label_2
    _geom_bond_site_symmetry_2
    _geom_bond_distance
    _geom_bond_publ_flag
    Ni1 O2 3_656 2.0702(16) ?
    Ni1 O2 . 2.0702(16) y
    Ni1 O4 . 2.0781(18) y
    Ni1 O4 3_656 2.0781(18) ?
    Ni1 N1 1_655 2.1157(19) y
    Ni1 N1 3_556 2.1157(19) ?
    S1 C7 . 1.723(3) ?
    S1 C8 . 1.811(2) ?
    O1 C7 . 1.367(3) ?
    O1 C6 . 1.369(3) ?
    N1 C5 . 1.337(3) ?
    N1 C1 . 1.343(3) ?
    N1 Ni1 1_455 2.1157(19) ?
    C1 C2 . 1.380(4) ?
    C1 H1 . 0.9500 ?
    O2 C9 . 1.271(3) ?
    N2 C6 . 1.275(3) ?
    N2 N3 . 1.414(3) ?
    C2 C3 . 1.384(3) ?
    C2 H2 . 0.9500 ?
    O3 C9 . 1.239(3) ?
    N3 C7 . 1.287(3) ?
    C3 C4 . 1.383(4) ?
    C3 C6 . 1.465(3) ?
    O4 H4B . 0.816(10) ?
    O4 H4A . 0.819(10) ?
    C4 C5 . 1.385(3) ?
    C4 H4 . 0.9500 ?
    C5 H5 . 0.9500 ?
    C8 C9 . 1.528(3) ?
    C8 H8A . 0.9900 ?
    C8 H8B . 0.9900 ?
loop_
    _geom_angle_atom_site_label_1
    _geom_angle_atom_site_label_2
    _geom_angle_atom_site_label_3
    _geom_angle_site_symmetry_1
    _geom_angle_site_symmetry_3
    _geom_angle
    _geom_angle_publ_flag
    O2 Ni1 O2 3_656 . 180.00(6) ?
    O2 Ni1 O4 3_656 . 86.66(7) ?
    O2 Ni1 O4 . . 93.34(7) ?
    O2 Ni1 O4 3_656 3_656 93.34(7) ?
    O2 Ni1 O4 . 3_656 86.66(7) ?
    O4 Ni1 O4 . 3_656 180.0 ?
    O2 Ni1 N1 3_656 1_655 88.50(7) ?
    O2 Ni1 N1 . 1_655 91.50(7) ?
    O4 Ni1 N1 . 1_655 85.90(7) ?
    O4 Ni1 N1 3_656 1_655 94.10(7) ?
    O2 Ni1 N1 3_656 3_556 91.50(7) ?
    O2 Ni1 N1 . 3_556 88.50(7) ?
    O4 Ni1 N1 . 3_556 94.10(7) ?
    O4 Ni1 N1 3_656 3_556 85.90(7) ?
    N1 Ni1 N1 1_655 3_556 180.0 ?
    C7 S1 C8 . . 97.45(12) ?
    C7 O1 C6 . . 101.82(19) ?
    C5 N1 C1 . . 117.0(2) ?
    C5 N1 Ni1 . 1_455 119.62(16) ?
    C1 N1 Ni1 . 1_455 123.17(17) ?
    N1 C1 C2 . . 123.4(2) ?
    N1 C1 H1 . . 118.3 ?
    C2 C1 H1 . . 118.3 ?
    C9 O2 Ni1 . . 127.26(16) ?
    C6 N2 N3 . . 106.5(2) ?
    C1 C2 C3 . . 118.8(2) ?
    C1 C2 H2 . . 120.6 ?
    C3 C2 H2 . . 120.6 ?
    C7 N3 N2 . . 105.6(2) ?
    C4 C3 C2 . . 118.6(2) ?
    C4 C3 C6 . . 119.8(2) ?
    C2 C3 C6 . . 121.6(2) ?
    Ni1 O4 H4B . . 127(2) ?
    Ni1 O4 H4A . . 98(2) ?
    H4B O4 H4A . . 110(3) ?
    C3 C4 C5 . . 118.7(2) ?
    C3 C4 H4 . . 120.6 ?
    C5 C4 H4 . . 120.6 ?
    N1 C5 C4 . . 123.4(2) ?
    N1 C5 H5 . . 118.3 ?
    C4 C5 H5 . . 118.3 ?
    N2 C6 O1 . . 113.0(2) ?
    N2 C6 C3 . . 128.2(2) ?
    O1 C6 C3 . . 118.9(2) ?
    N3 C7 O1 . . 113.0(2) ?
    N3 C7 S1 . . 129.2(2) ?
    O1 C7 S1 . . 117.79(18) ?
    C9 C8 S1 . . 116.64(17) ?
    C9 C8 H8A . . 108.1 ?
    S1 C8 H8A . . 108.1 ?
    C9 C8 H8B . . 108.1 ?
    S1 C8 H8B . . 108.1 ?
    H8A C8 H8B . . 107.3 ?
    O3 C9 O2 . . 126.3(2) ?
    O3 C9 C8 . . 117.1(2) ?
    O2 C9 C8 . . 116.5(2) ?
loop_
    _geom_hbond_atom_site_label_D
    _geom_hbond_atom_site_label_H
    _geom_hbond_atom_site_label_A
    _geom_hbond_site_symmetry_A
    _geom_hbond_distance_DH
    _geom_hbond_distance_HA
    _geom_hbond_distance_DA
    _geom_hbond_angle_DHA
    O4 H4A O3 . 0.819(10) 1.830(12) 2.633(3) 167(3)
    O4 H4B O2 1_545 0.816(10) 2.105(16) 2.857(3) 153(3)
data_global
_journal_date_recd_electronic     2012-04-29
_journal_date_accepted     2012-05-05
_journal_name_full     'Acta Crystallographica, Section E'
_journal_year     2012
_journal_volume     68
_journal_issue      6
_journal_page_first     m763
_journal_page_last     m764
_journal_paper_category     QM
_journal_paper_doi     10.1107/S1600536812020259
_journal_coeditor_code     ZJ2075
_publ_contact_author     'Gao, Ru-Qin'
_publ_contact_author_email     'wbl@zzu.edu.cn'
_publ_contact_author_fax     '+86-371-65790239'
_publ_contact_author_phone     '+86-371-69127436'
_publ_section_title
;\
<i>catena</i>-Poly[[diaquanickel(II)]-bis(\m-2-{[5-(pyridin-4-yl)-1,3,4-\
oxadiazol-2-yl]sulfanyl}acetato)]
;
loop_
    _publ_author_name
    _publ_author_address
    'Gao, Ru-Qin'
;
Department of Environmental and Municipal Engineering
North China University of Water Conservancy and Electric Power
Zhengzhou 450011
People's Republic of China
;
    'Xia, Chao-Hui'
;
Henan Vocational College of Chemical Technology,
Zhengzhou 450052
People's Republic of China
;
    'Li, Guo-Ting'
;
Department of Environmental and Municipal Engineering
North China University of Water Conservancy and Electric Power
Zhengzhou 450011
People's Republic of China
;
