# Supplementary material for: catena-Poly[[diaqua­nickel(II)]-bis­(μ-2-{[5-(pyridin-4-yl)-1,3,4-oxadiazol-2-yl]sulfan­yl}acetato)]
Source: Acta Crystallogr Sect E Struct Rep Online. 2012 May 12;68(Pt 6):m763–4. doi: 10.1107/S1600536812020259 (PMC3379099; doi:10.1107/S1600536812020259)
Supplement: Supplementary file 2 [file e-68-0m763-Isup2.hkl]

# 
# h,k,l, Fc-squared, Fo-squared, sigma(Fo-squared) and status flag 
# 
data_I
_shelx_title ' c in P2(1)/c' 
_shelx_refln_list_code          4 
_shelx_F_calc_maximum      271.54 
_exptl_crystal_F_000       580.00 
_reflns_d_resolution_high  0.8410 
 
loop_ 
 _symmetry_equiv_pos_as_xyz 
 'x, y, z' 
 '-x, y+1/2, -z+1/2' 
 '-x, -y, -z' 
 'x, -y-1/2, z-1/2' 
 
_cell_length_a    11.8862 
_cell_length_b     5.6431 
_cell_length_c    15.4998 
_cell_angle_alpha  90.000 
_cell_angle_beta   95.687 
_cell_angle_gamma  90.000 
 
_shelx_F_squared_multiplier     1.000 
 
loop_ 
 _refln_index_h 
 _refln_index_k 
 _refln_index_l 
 _refln_F_squared_calc 
 _refln_F_squared_meas 
 _refln_F_squared_sigma 
 _refln_observed_status 
   2   0   0     1713.45     1804.15     20.02 o 
   3   0   0     3780.15     3708.95     37.13 o 
   4   0   0     3591.54     3477.54     39.39 o 
   5   0   0       55.50       28.32      5.19 o 
   6   0   0     1906.92     1985.83     32.53 o 
   7   0   0      434.91      421.54     16.36 o 
   8   0   0     2609.73     2550.39     62.20 o 
   9   0   0        3.66       11.21      6.27 o 
  10   0   0       84.05       69.47     13.86 o 
  11   0   0     8012.36     7977.10    150.81 o 
  12   0   0      575.11      595.54     36.77 o 
  14   0   0      508.15      528.27     38.34 o 
   1   1   0      524.70      503.74      9.61 o 
   2   1   0       16.51       18.14      3.54 o 
   3   1   0     3105.33     3148.03     27.34 o 
   4   1   0      111.55      127.93      6.00 o 
   5   1   0        0.25       -0.62      2.24 o 
   6   1   0      123.44      149.82     10.26 o 
   7   1   0      221.29      237.72     10.38 o 
   8   1   0     1399.46     1412.30     23.04 o 
   9   1   0       95.95      105.03      8.45 o 
  10   1   0       19.53       20.92      6.54 o 
  11   1   0      370.94      374.47     17.66 o 
  12   1   0        2.16        3.23      7.74 o 
  13   1   0        0.03        1.85      8.24 o 
   0   2   0     3293.74     3308.44     38.51 o 
   1   2   0       51.86       48.78      3.96 o 
   2   2   0        5.16       -0.81      2.39 o 
   3   2   0     1283.22     1253.14     16.88 o 
   4   2   0     1944.85     1938.94     29.82 o 
   5   2   0        4.81       -2.94      2.94 o 
   6   2   0       43.21       57.31      6.01 o 
   7   2   0     2238.94     2119.33     36.81 o 
   8   2   0     1478.52     1527.78     34.85 o 
   9   2   0       22.51       28.94      7.89 o 
  10   2   0       26.01       19.80      7.24 o 
  11   2   0     1136.56     1160.71     46.95 o 
  12   2   0      432.71      393.70     31.45 o 
  13   2   0        4.38       -4.99      8.50 o 
   1   3   0       24.08       16.48      3.81 o 
   2   3   0      300.07      330.66      9.68 o 
   3   3   0      484.03      564.38     13.98 o 
   4   3   0       51.71       44.29      7.44 o 
   5   3   0      371.84      348.73     16.27 o 
   6   3   0      179.20      213.35     14.31 o 
   7   3   0      185.14      210.56     19.20 o 
   8   3   0      137.77      137.25     13.69 o 
   9   3   0        1.57        1.85      6.22 o 
  10   3   0      508.22      497.11     24.07 o 
  11   3   0        2.06       -1.47      7.61 o 
  12   3   0       28.51       17.46      9.80 o 
   0   4   0     2471.96     2433.67     42.79 o 
   1   4   0     3436.02     3615.59     37.79 o 
   2   4   0      200.65      197.55     11.27 o 
   3   4   0     1974.18     1998.09     37.69 o 
   4   4   0     2170.80     2081.01     42.99 o 
   5   4   0      183.83      186.27     14.86 o 
   6   4   0        2.73       -6.18      6.18 o 
   7   4   0     1527.71     1511.51     37.28 o 
   8   4   0       38.88       42.99     11.57 o 
   9   4   0       15.35       12.39      8.33 o 
  10   4   0      631.13      566.49     27.99 o 
  11   4   0      988.92      968.16     35.50 o 
   1   5   0      983.29      949.45     32.86 o 
   2   5   0      175.25      164.81     14.13 o 
   3   5   0      123.88      130.35     13.39 o 
   4   5   0      128.18      129.32     16.40 o 
   5   5   0      228.73      243.36     18.35 o 
   6   5   0      542.31      523.39     31.42 o 
   7   5   0       31.44       18.21     12.23 o 
   8   5   0      131.44      114.15     14.94 o 
   9   5   0        0.51        4.68      8.73 o 
   0   6   0      508.80      527.15     54.54 o 
   1   6   0      271.51      322.52     32.06 o 
   2   6   0      511.52      547.84     30.56 o 
   3   6   0      123.88      137.31     29.00 o 
   4   6   0      907.99      900.27     38.73 o 
   5   6   0        7.48       17.00      9.22 o 
   6   6   0        7.99        2.94      9.04 o 
 -13   1   1      556.23      531.45     25.86 o 
 -12   1   1      291.19      285.80     16.84 o 
 -11   1   1      263.62      290.57     15.84 o 
 -10   1   1     1191.52     1220.87     26.66 o 
  -9   1   1      116.59      121.21      9.03 o 
  -8   1   1       77.98       70.56      8.46 o 
  -7   1   1       77.01       53.38      5.82 o 
  -6   1   1     4565.33     4415.01     34.43 o 
  -5   1   1     1647.21     1718.65     23.56 o 
  -4   1   1      333.76      312.38      7.60 o 
  -3   1   1     9636.42    10021.93     57.69 o 
  -2   1   1     5773.49     5809.75     35.83 o 
  -1   1   1        8.54        8.79      3.44 o 
   0   1   1    11299.31    11453.00     66.94 o 
   1   1   1     6677.02     6438.48     48.49 o 
   2   1   1     1058.25     1043.15     16.13 o 
   3   1   1     1793.04     1833.79     47.54 o 
   4   1   1      192.84      266.17      7.81 o 
   5   1   1     3443.00     3406.78     31.03 o 
   6   1   1      950.63      996.51     21.34 o 
   7   1   1        7.82       11.12      3.40 o 
   8   1   1     4832.11     4743.86     45.60 o 
   9   1   1     2797.44     2868.88     40.59 o 
  10   1   1       47.75       46.32      7.82 o 
  11   1   1      298.55      280.92     16.02 o 
  12   1   1     1424.49     1442.06     40.30 o 
  13   1   1      757.92      758.52     30.86 o 
 -13   2   1      136.41      120.35     15.49 o 
 -12   2   1       51.93       36.68     10.77 o 
 -11   2   1      144.65      166.61     15.22 o 
 -10   2   1       13.36       21.23      7.66 o 
  -9   2   1        0.02       -1.62      5.37 o 
  -8   2   1      533.78      580.00     20.45 o 
  -7   2   1      151.85      157.97     11.95 o 
  -6   2   1      295.52      298.70     15.79 o 
  -5   2   1      158.20      165.44      6.48 o 
  -4   2   1     1764.40     1947.84     21.45 o 
  -3   2   1     2781.84     3090.37     26.49 o 
  -2   2   1       11.63        5.47      2.64 o 
  -1   2   1      123.13      139.47      5.83 o 
   0   2   1       36.20       25.24      3.50 o 
   1   2   1     1001.60      991.08     13.19 o 
   2   2   1       39.16       43.36      5.17 o 
   3   2   1        2.59       -2.38      3.54 o 
   4   2   1     1528.70     1570.10     38.42 o 
   5   2   1        1.46        3.11      4.53 o 
   6   2   1        0.50       -4.20      4.20 o 
   7   2   1      629.94      668.65     20.91 o 
   8   2   1      388.49      419.89     21.46 o 
   9   2   1      168.29      149.76     13.63 o 
  10   2   1      595.48      651.08     24.51 o 
  11   2   1       36.47       35.51      9.49 o 
  12   2   1      124.03      113.64     14.65 o 
  13   2   1      117.65      128.58     16.05 o 
 -12   3   1       40.62       14.20      9.23 o 
 -11   3   1      386.10      412.84     23.38 o 
 -10   3   1      336.73      396.04     25.79 o 
  -9   3   1     1867.34     1909.40     41.23 o 
  -8   3   1      167.18      123.31     12.97 o 
  -7   3   1     4468.04     4511.60     60.48 o 
  -6   3   1     4714.07     4409.18     66.15 o 
  -5   3   1     1362.08     1334.69     29.03 o 
  -4   3   1        9.23        4.91      3.75 o 
  -3   3   1     5433.54     5482.31     43.71 o 
  -2   3   1     2622.40     2545.54     32.94 o 
  -1   3   1      576.25      632.71     19.58 o 
   0   3   1     1762.57     1772.85     25.27 o 
   1   3   1     2232.18     2140.39     24.31 o 
   2   3   1     4296.56     4394.15     40.70 o 
   3   3   1      222.51      237.88      9.57 o 
   4   3   1     4123.83     4038.06     63.10 o 
   5   3   1     3014.13     2931.78     49.37 o 
   6   3   1     1356.45     1295.12     30.10 o 
   7   3   1       44.94       42.24      8.36 o 
   8   3   1     1730.70     1642.20     37.26 o 
   9   3   1      505.90      472.99     22.74 o 
  10   3   1      394.78      364.67     21.37 o 
  11   3   1      453.90      441.92     24.39 o 
  12   3   1      769.29      757.85     31.72 o 
 -11   4   1      127.34      130.00     16.46 o 
 -10   4   1      110.66       94.98     13.65 o 
  -9   4   1     1192.76     1147.39     34.71 o 
  -8   4   1      225.28      216.67     18.69 o 
  -7   4   1      164.11      163.26     15.03 o 
  -6   4   1       22.44       17.06      7.43 o 
  -5   4   1        2.45        2.00      7.01 o 
  -4   4   1        4.25        2.37      6.00 o 
  -3   4   1      460.68      471.26     19.42 o 
  -2   4   1       63.45       46.31      8.16 o 
  -1   4   1      536.67      537.07     14.45 o 
   0   4   1      240.06      268.29     11.83 o 
   1   4   1      606.92      591.91     16.85 o 
   2   4   1     3013.54     3009.75     51.66 o 
   3   4   1        5.89        9.04      5.74 o 
   4   4   1       32.24       33.23     11.24 o 
   5   4   1       19.58       15.91      7.15 o 
   6   4   1       59.10       43.38     13.03 o 
   7   4   1        1.47        0.41      6.52 o 
   8   4   1        0.90       -1.32      6.65 o 
   9   4   1       40.69       55.51     12.29 o 
  10   4   1      130.94      130.50     15.83 o 
  11   4   1       55.15       62.53     13.29 o 
  -9   5   1       34.26       45.70     11.77 o 
  -8   5   1      164.49      164.08     17.85 o 
  -7   5   1      434.89      405.84     23.95 o 
  -6   5   1       73.19       67.79     12.23 o 
  -5   5   1      183.44      171.69     26.31 o 
  -4   5   1       93.99      115.82     13.27 o 
  -3   5   1      564.62      612.99     24.32 o 
  -2   5   1     2583.37     2679.89     71.72 o 
  -1   5   1      626.89      608.60     27.10 o 
   0   5   1       32.42       20.82      7.79 o 
   1   5   1     1344.80     1349.42     46.46 o 
   2   5   1      489.96      488.42     25.92 o 
   3   5   1      192.06      184.88     15.81 o 
   4   5   1      164.91      189.85     18.50 o 
   5   5   1      117.31       97.76     13.01 o 
   6   5   1       64.64      108.19     14.21 o 
   7   5   1       23.14       18.56      9.49 o 
   8   5   1      139.36      130.97     15.92 o 
   9   5   1      784.57      827.97     39.52 o 
  -6   6   1        0.14        1.23      9.21 o 
  -5   6   1       91.07      102.41     15.13 o 
  -4   6   1        8.90       13.62     10.36 o 
  -3   6   1       12.08       10.68     10.48 o 
  -2   6   1       66.76       54.58     13.11 o 
  -1   6   1       12.01       14.40     12.57 o 
   0   6   1       55.25       82.28     34.34 o 
   1   6   1      215.37      190.79     35.92 o 
   2   6   1      250.14      263.27     23.20 o 
   3   6   1        7.86        3.17     10.23 o 
   4   6   1      447.34      466.49     26.36 o 
   5   6   1       48.82       26.58     10.68 o 
   6   6   1       76.66       54.71     12.86 o 
 -14   0   2      138.39       88.93     20.21 o 
 -13   0   2      624.66      600.72     45.25 o 
 -12   0   2     2557.31     2513.53     94.30 o 
 -11   0   2      149.96      113.14     17.26 o 
 -10   0   2        2.53        2.24      6.28 o 
  -9   0   2     3592.46     3658.98     55.78 o 
  -8   0   2      172.02      136.91     17.42 o 
  -7   0   2      505.33      451.22     18.66 o 
  -6   0   2     1410.18     1273.12     25.63 o 
  -5   0   2    28590.13    29314.12    214.94 o 
  -4   0   2    10071.14     9724.55    103.45 o 
  -3   0   2    13862.81    13788.32    104.80 o 
  -2   0   2     3515.96     3515.72     42.33 o 
  -1   0   2    11452.70    11728.50    106.56 o 
   0   0   2      256.98      240.73      9.36 o 
   1   0   2     2268.16     2177.67     22.50 o 
   2   0   2     1190.63     1172.62     19.63 o 
   3   0   2      155.94      197.85      8.26 o 
   4   0   2      366.36      382.90     12.20 o 
   5   0   2      404.31      379.60     23.97 o 
   6   0   2     8884.51     9102.11     87.66 o 
   7   0   2     1932.94     1868.50     34.52 o 
   8   0   2     1561.61     1640.95     34.25 o 
   9   0   2      768.78      718.08     24.29 o 
  10   0   2     2602.02     2772.25     66.09 o 
  11   0   2       24.34       19.60     10.87 o 
  12   0   2       37.80       53.90     22.31 o 
  13   0   2     1041.22     1066.13     69.46 o 
 -13   1   2       44.98       43.66     15.27 o 
 -12   1   2       21.46        8.14      6.59 o 
 -11   1   2      383.47      371.03     18.52 o 
 -10   1   2       20.33       21.16      6.37 o 
  -9   1   2      251.73      252.42     11.65 o 
  -8   1   2       54.79       59.81      5.69 o 
  -7   1   2      441.99      452.87     11.04 o 
  -6   1   2       15.24       20.37      3.60 o 
  -5   1   2     5232.82     5475.90     56.77 o 
  -4   1   2     3538.76     3710.39     29.73 o 
  -3   1   2      496.51      502.21      9.08 o 
  -2   1   2      231.13      224.86      5.89 o 
  -1   1   2      217.27      205.45      5.46 o 
   0   1   2    10488.89    10695.23     58.17 o 
   1   1   2     3693.05     3642.67     28.17 o 
   2   1   2      170.78      141.12      6.91 o 
   3   1   2     2577.21     2492.62     26.40 o 
   4   1   2      259.60      247.65      8.14 o 
   5   1   2        0.11        2.59      2.32 o 
   6   1   2       99.61      102.70      6.59 o 
   7   1   2     2170.32     2202.93     24.21 o 
   8   1   2      438.52      449.77     19.99 o 
   9   1   2      322.96      319.22     15.18 o 
  10   1   2       78.52       74.06     11.24 o 
  11   1   2       14.45       14.75      6.65 o 
  12   1   2      390.87      415.39     23.16 o 
  13   1   2       20.00       14.59      9.62 o 
 -13   2   2      291.05      298.66     21.19 o 
 -12   2   2     1139.11     1114.74     46.84 o 
 -11   2   2       49.99       55.79     10.63 o 
 -10   2   2       10.60        7.83      6.53 o 
  -9   2   2      866.19      862.50     25.56 o 
  -8   2   2     2139.93     2115.88     38.02 o 
  -7   2   2      548.31      539.52     15.50 o 
  -6   2   2      955.21      924.21     15.71 o 
  -5   2   2     6588.33     6691.25     48.96 o 
  -4   2   2       21.59       12.77      3.19 o 
  -3   2   2     1041.05     1186.83     21.11 o 
  -2   2   2      243.97      231.08      7.42 o 
  -1   2   2     4080.49     4051.01     32.16 o 
   0   2   2      174.02      209.73     11.26 o 
   1   2   2       44.29       64.88      4.54 o 
   2   2   2     3291.48     3270.46     30.79 o 
   3   2   2     4471.18     4418.67     78.42 o 
   4   2   2      123.76      118.12      9.14 o 
   5   2   2     1015.75      932.59     22.29 o 
   6   2   2     7459.95     7127.48     74.13 o 
   7   2   2      745.40      737.44     25.39 o 
   8   2   2      114.39      149.31     14.34 o 
   9   2   2     1107.69     1009.69     28.80 o 
  10   2   2      866.91      812.62     32.97 o 
  11   2   2       14.25       18.60      8.66 o 
  12   2   2       10.50        2.09      8.05 o 
  13   2   2      660.13      698.75     36.22 o 
 -12   3   2       34.65       45.99     11.49 o 
 -11   3   2      129.04      144.38     15.77 o 
 -10   3   2        0.28        5.63      7.24 o 
  -9   3   2       20.61        6.42      6.76 o 
  -8   3   2      565.63      542.66     22.05 o 
  -7   3   2      110.82      136.38     12.56 o 
  -6   3   2     1118.46     1069.28     26.87 o 
  -5   3   2        1.17       -1.51      4.73 o 
  -4   3   2      227.14      244.45      9.69 o 
  -3   3   2      252.14      252.14      9.12 o 
  -2   3   2     1361.08     1456.43     31.73 o 
  -1   3   2      388.48      443.84     11.40 o 
   0   3   2      306.35      298.29      9.58 o 
   1   3   2        1.34        0.97      2.99 o 
   2   3   2      281.48      294.35     13.26 o 
   3   3   2      488.30      528.42     13.25 o 
   4   3   2        1.40        2.00      5.14 o 
   5   3   2     1673.97     1595.59     37.38 o 
   6   3   2      425.04      407.89     18.68 o 
   7   3   2       31.31       27.95      7.38 o 
   8   3   2      117.33      115.27     18.32 o 
   9   3   2       58.50       54.09     10.34 o 
  10   3   2       16.40       15.27      8.89 o 
  11   3   2       17.90       13.71      9.00 o 
  12   3   2       77.46       58.59     12.27 o 
 -11   4   2       22.07       26.34     10.48 o 
 -10   4   2      105.86       89.79     13.94 o 
  -9   4   2     1183.75     1179.04     86.20 o 
  -8   4   2      213.86      220.72     17.65 o 
  -7   4   2       31.70       30.20      8.12 o 
  -6   4   2     1932.90     1929.69     40.33 o 
  -5   4   2     3098.55     3265.44     83.96 o 
  -4   4   2     1221.33     1207.08     43.03 o 
  -3   4   2      235.49      262.47     15.35 o 
  -2   4   2     1086.89     1061.53     19.88 o 
  -1   4   2     3027.66     3115.16     53.58 o 
   0   4   2      167.61      171.41      9.31 o 
   1   4   2      326.64      337.85     13.85 o 
   2   4   2     2387.65     2370.22     40.76 o 
   3   4   2      162.14      135.78     12.64 o 
   4   4   2       51.44       28.22     10.13 o 
   5   4   2      502.98      476.69     21.50 o 
   6   4   2     1867.96     2042.49     42.34 o 
   7   4   2     1211.49     1152.63     32.68 o 
   8   4   2       32.13       17.56      8.82 o 
   9   4   2       81.62       95.81     19.39 o 
  10   4   2     1512.46     1552.17     42.42 o 
  11   4   2      237.36      215.40     23.19 o 
  -9   5   2        1.05        0.06      9.12 o 
  -8   5   2      161.84      156.54     17.34 o 
  -7   5   2        1.72       -7.70      9.57 o 
  -6   5   2      371.69      419.27     23.10 o 
  -5   5   2       16.88       11.28      7.81 o 
  -4   5   2      680.18      633.55     29.63 o 
  -3   5   2        6.28        3.73      8.79 o 
  -2   5   2      108.49      135.78     13.38 o 
  -1   5   2       61.62       65.02     10.30 o 
   0   5   2      448.16      529.02     26.06 o 
   1   5   2      581.54      573.18     22.77 o 
   2   5   2       66.05       47.45      9.51 o 
   3   5   2       31.82       13.23      7.74 o 
   4   5   2       44.05       27.66      8.70 o 
   5   5   2      763.79      775.58     28.65 o 
   6   5   2       17.08       12.10      8.28 o 
   7   5   2      238.91      236.69     31.60 o 
   8   5   2      103.38       82.63     13.35 o 
   9   5   2        1.11       10.20      9.76 o 
  -6   6   2      116.32      155.00     24.35 o 
  -5   6   2      620.26      736.96     37.16 o 
  -4   6   2      101.31      104.81     17.26 o 
  -3   6   2      341.63      371.86     41.07 o 
  -2   6   2      612.82      515.90     37.96 o 
  -1   6   2      800.27      797.26     74.42 o 
   0   6   2       31.56       34.34     15.74 o 
   1   6   2       32.43       31.96     11.89 o 
   2   6   2      602.23      575.26     31.76 o 
   3   6   2      581.71      583.05     32.20 o 
   4   6   2      278.02      299.07     22.13 o 
   5   6   2      223.42      237.06     20.59 o 
 -13   1   3        2.98       -7.68     11.48 o 
 -12   1   3      762.15      704.28     23.07 o 
 -11   1   3     1226.53     1220.54     31.47 o 
 -10   1   3      255.30      303.92     13.35 o 
  -9   1   3      249.62      236.66     11.27 o 
  -8   1   3     4306.79     4225.65     37.81 o 
  -7   1   3     5186.24     5047.75     43.48 o 
  -6   1   3       96.46       64.70      6.07 o 
  -5   1   3     2261.78     2303.33     31.26 o 
  -4   1   3     7152.58     7145.98     47.83 o 
  -3   1   3      156.01      134.65      5.40 o 
  -2   1   3      937.85      965.00     12.33 o 
  -1   1   3      619.82      570.36      9.03 o 
   0   1   3     5983.77     5939.79     37.44 o 
   1   1   3     5696.19     5893.93     37.27 o 
   2   1   3     3528.43     3596.37     26.54 o 
   3   1   3     8238.42     8143.14     49.82 o 
   4   1   3     7067.86     6989.66     49.45 o 
   5   1   3      785.36      754.30     11.92 o 
   6   1   3     1925.17     1907.91     21.10 o 
   7   1   3     5516.11     5341.58     47.63 o 
   8   1   3      340.79      335.20     14.52 o 
   9   1   3       94.92       99.90     10.06 o 
  10   1   3       26.94       20.02      6.87 o 
  11   1   3      865.73      931.69     29.89 o 
  12   1   3      345.08      366.96     30.20 o 
  13   1   3       37.04       30.37     10.85 o 
 -13   2   3       40.95       46.98     11.22 o 
 -12   2   3      612.68      617.51     26.40 o 
 -11   2   3        0.01       -2.50      6.33 o 
 -10   2   3      108.93      104.21     11.78 o 
  -9   2   3     1066.51     1032.75     27.73 o 
  -8   2   3      528.91      520.37     26.05 o 
  -7   2   3      207.27      233.23     11.44 o 
  -6   2   3      124.36      130.56      9.83 o 
  -5   2   3        7.28        7.35      3.85 o 
  -4   2   3      428.27      439.16     10.41 o 
  -3   2   3      682.92      788.59     13.43 o 
  -2   2   3     2033.18     2192.70     22.86 o 
  -1   2   3     1738.48     1710.27     19.43 o 
   0   2   3      228.38      230.77      7.34 o 
   1   2   3      960.68     1039.09     13.92 o 
   2   2   3        3.04        0.41      2.69 o 
   3   2   3        5.38       -3.35      3.35 o 
   4   2   3     1230.87     1254.78     25.02 o 
   5   2   3     1082.25     1188.33     25.73 o 
   6   2   3      178.39      198.87     12.97 o 
   7   2   3      297.47      275.44     15.34 o 
   8   2   3      304.27      327.33     17.50 o 
   9   2   3        0.95        0.21      5.59 o 
  10   2   3       50.03       40.23     17.59 o 
  11   2   3       17.13       10.01      7.83 o 
  12   2   3       23.24       23.67     11.45 o 
  13   2   3      131.75      160.02     20.83 o 
 -12   3   3      818.98      861.90     41.60 o 
 -11   3   3     1226.34     1189.79     34.94 o 
 -10   3   3     1214.06     1219.69     47.23 o 
  -9   3   3      460.19      470.26     21.93 o 
  -8   3   3     1293.71     1324.58     33.36 o 
  -7   3   3     1636.07     1492.72     32.79 o 
  -6   3   3       56.98       52.55     11.56 o 
  -5   3   3      609.58      624.67     30.39 o 
  -4   3   3     1325.06     1300.50     20.06 o 
  -3   3   3     1101.57     1062.80     17.86 o 
  -2   3   3      817.93      881.22     21.03 o 
  -1   3   3     2184.91     2102.09     25.27 o 
   0   3   3     1463.49     1417.65     20.01 o 
   1   3   3     3600.98     3671.90     37.74 o 
   2   3   3     1024.57     1142.96     20.18 o 
   3   3   3     2457.69     2313.45     37.43 o 
   4   3   3     2907.80     2920.77     44.05 o 
   5   3   3       15.26        5.08      6.94 o 
   6   3   3      407.05      386.84     18.56 o 
   7   3   3     2207.48     2075.34     47.44 o 
   8   3   3     1692.04     1647.28     37.77 o 
   9   3   3      285.02      244.32     22.68 o 
  10   3   3      624.33      599.04     26.95 o 
  11   3   3      151.39      133.83     15.91 o 
  12   3   3      275.46      295.81     32.65 o 
 -11   4   3       84.20       94.95     14.33 o 
 -10   4   3      178.58      201.82     18.28 o 
  -9   4   3      140.24      128.88     14.76 o 
  -8   4   3       41.77       58.64     10.78 o 
  -7   4   3       31.23       23.59      8.27 o 
  -6   4   3        3.25       -1.13      6.71 o 
  -5   4   3      200.00      189.60     14.81 o 
  -4   4   3       88.97       98.79     11.35 o 
  -3   4   3     1050.06     1052.46     24.92 o 
  -2   4   3      540.54      562.73     14.96 o 
  -1   4   3       71.01       58.37      6.61 o 
   0   4   3       94.16       89.90      7.51 o 
   1   4   3      743.05      777.24     19.42 o 
   2   4   3       60.82       61.15      9.22 o 
   3   4   3       16.93       21.10      9.30 o 
   4   4   3       17.18       18.31      6.95 o 
   5   4   3        2.95        6.57      6.24 o 
   6   4   3       22.14       36.38      9.21 o 
   7   4   3        2.57       17.57      8.31 o 
   8   4   3      476.80      445.30     23.76 o 
   9   4   3      406.20      445.19     44.09 o 
  10   4   3      347.96      346.37     23.63 o 
  -9   5   3        6.51        9.85     10.21 o 
  -8   5   3      668.19      643.31     29.28 o 
  -7   5   3      452.95      469.44     27.79 o 
  -6   5   3      463.67      466.14     24.83 o 
  -5   5   3      183.11      208.59     17.30 o 
  -4   5   3     1103.04     1169.89     35.49 o 
  -3   5   3     1107.26     1119.67     30.78 o 
  -2   5   3       26.82       12.44      8.62 o 
  -1   5   3      722.67      745.30     24.51 o 
   0   5   3     1016.80     1004.50     28.10 o 
   1   5   3      170.61      175.89     18.11 o 
   2   5   3      297.46      275.56     19.75 o 
   3   5   3     1457.92     1525.64     37.20 o 
   4   5   3      332.33      400.24     22.06 o 
   5   5   3      288.79      279.72     20.08 o 
   6   5   3      263.17      262.81     21.23 o 
   7   5   3      680.33      661.10     29.61 o 
   8   5   3      775.24      804.81     33.22 o 
  -6   6   3      167.96      139.86     23.24 o 
  -5   6   3      157.16      148.38     20.16 o 
  -4   6   3       27.60       22.23     12.27 o 
  -3   6   3      261.21      218.42     22.04 o 
  -2   6   3      142.54      139.71     31.46 o 
  -1   6   3     1140.89     1138.38     72.66 o 
   0   6   3       17.63        8.57     13.82 o 
   1   6   3       18.15       28.01     12.03 o 
   2   6   3      171.84      164.79     20.45 o 
   3   6   3      358.64      345.27     22.77 o 
   4   6   3       11.53       13.71     12.24 o 
   5   6   3       50.11       52.10     12.13 o 
 -13   0   4      392.11      419.84     47.01 o 
 -12   0   4       33.42       22.47      9.52 o 
 -11   0   4      110.13      115.72     14.07 o 
 -10   0   4     3545.29     3561.92     57.72 o 
  -9   0   4        4.68        2.50      5.90 o 
  -8   0   4      834.27      855.30     44.59 o 
  -7   0   4     2589.14     2584.09     41.14 o 
  -6   0   4     2336.32     2215.80     35.38 o 
  -5   0   4     6904.67     7352.07     71.45 o 
  -4   0   4       39.54       18.34      5.76 o 
  -3   0   4      448.83      403.09      9.44 o 
  -2   0   4      355.03      393.72     14.93 o 
  -1   0   4     3844.81     3832.75     84.76 o 
   0   0   4     1450.29     1505.69     19.78 o 
   1   0   4    73736.43    69353.46    485.58 o 
   2   0   4     2445.71     2639.96     38.47 o 
   3   0   4      370.52      407.97     15.92 o 
   4   0   4       81.67       83.94     12.72 o 
   5   0   4     2621.23     2505.63     37.40 o 
   6   0   4      185.04      207.59     12.29 o 
   7   0   4      345.30      363.38     16.27 o 
   8   0   4      519.65      505.91     20.03 o 
   9   0   4     2411.33     2414.71     67.03 o 
  10   0   4      738.82      736.56     64.92 o 
  11   0   4       11.85       -4.93     12.88 o 
  12   0   4     4617.19     4503.71    143.07 o 
  13   0   4      114.26      170.79     36.17 o 
 -13   1   4       10.94        9.50     12.18 o 
 -12   1   4       25.70       18.05      8.05 o 
 -11   1   4      139.37      135.94     11.84 o 
 -10   1   4        0.20       -4.72      4.72 o 
  -9   1   4      586.31      588.36     17.56 o 
  -8   1   4     2667.93     2711.79     37.36 o 
  -7   1   4        5.20        1.44      3.41 o 
  -6   1   4      788.84      798.12     14.95 o 
  -5   1   4        0.33        2.01      2.92 o 
  -4   1   4      217.08      273.06      7.97 o 
  -3   1   4       39.64       49.77      3.97 o 
  -2   1   4      284.20      250.74      6.76 o 
  -1   1   4      513.18      504.06      8.96 o 
   0   1   4      682.05      627.36      9.96 o 
   1   1   4     1641.32     1673.47     17.17 o 
   2   1   4     1319.99     1295.03     19.43 o 
   3   1   4     5461.05     5655.05     37.10 o 
   4   1   4       36.81       51.19      5.87 o 
   5   1   4      655.62      648.59     12.83 o 
   6   1   4      216.58      211.76      8.45 o 
   7   1   4        4.86        4.07      4.04 o 
   8   1   4      143.52      157.39     13.91 o 
   9   1   4      346.37      349.26     16.17 o 
  10   1   4       23.78       14.42      6.58 o 
  11   1   4        6.45        5.58      7.26 o 
  12   1   4        6.08        2.47      8.43 o 
  13   1   4        8.31        1.02     15.75 o 
 -13   2   4      648.54      646.87     42.18 o 
 -12   2   4      116.24      133.42     17.68 o 
 -11   2   4     1735.23     1721.34     39.21 o 
 -10   2   4     3189.90     3121.63     51.11 o 
  -9   2   4       84.91       96.30     10.75 o 
  -8   2   4       45.41       55.81      7.27 o 
  -7   2   4      678.63      640.08     20.08 o 
  -6   2   4     2874.37     2790.00     34.90 o 
  -5   2   4      200.19      238.17      9.00 o 
  -4   2   4        6.22       14.22      3.48 o 
  -3   2   4     2131.99     2044.70     23.14 o 
  -2   2   4     2993.95     2825.30     27.34 o 
  -1   2   4      640.02      641.35     12.10 o 
   0   2   4     8147.91     8388.92     55.04 o 
   1   2   4    14181.16    14242.32     89.50 o 
   2   2   4     3303.50     3299.03     28.22 o 
   3   2   4     1924.04     2012.08     24.16 o 
   4   2   4     3319.30     3223.71     50.36 o 
   5   2   4     3484.53     3253.84     63.61 o 
   6   2   4      118.86      140.74     11.76 o 
   7   2   4       93.51       96.14     10.86 o 
   8   2   4      835.83      847.44     31.75 o 
   9   2   4     1014.81      977.29     28.86 o 
  10   2   4       10.90        8.60      8.75 o 
  11   2   4       62.09       47.52     10.85 o 
  12   2   4      849.67      837.90     38.76 o 
 -12   3   4        0.57        1.08      9.90 o 
 -11   3   4      214.98      212.88     21.18 o 
 -10   3   4      108.33      110.41     18.77 o 
  -9   3   4      429.56      444.35     21.34 o 
  -8   3   4      396.38      422.15     19.82 o 
  -7   3   4     1913.57     1963.57     37.90 o 
  -6   3   4      182.43      192.28     11.18 o 
  -5   3   4       42.63       45.76      5.76 o 
  -4   3   4       41.94       31.80      5.06 o 
  -3   3   4      117.80      141.99      7.98 o 
  -2   3   4      236.06      324.63     10.68 o 
  -1   3   4        2.40       -3.10      3.10 o 
   0   3   4       11.32       11.54      3.94 o 
   1   3   4      153.79      179.59      8.09 o 
   2   3   4        0.79        1.96      3.43 o 
   3   3   4       81.41       69.78      8.93 o 
   4   3   4      379.89      324.79     16.03 o 
   5   3   4       28.24       53.19      8.62 o 
   6   3   4        3.07        1.16      5.38 o 
   7   3   4      290.99      275.62     17.36 o 
   8   3   4       25.07       15.10     12.03 o 
   9   3   4        0.47       -2.42      6.76 o 
  10   3   4       13.90       18.77      9.31 o 
  11   3   4       16.99       14.24      8.80 o 
 -11   4   4       67.58       65.60     15.72 o 
 -10   4   4     1274.47     1325.87     38.20 o 
  -9   4   4      616.15      623.51     27.22 o 
  -8   4   4      123.93      128.01     14.07 o 
  -7   4   4      151.96      146.90     14.51 o 
  -6   4   4     1843.45     1834.24     45.53 o 
  -5   4   4       16.71       14.23      9.77 o 
  -4   4   4      390.20      421.74     24.57 o 
  -3   4   4     1415.70     1336.50     23.15 o 
  -2   4   4     2358.15     2345.55     39.61 o 
  -1   4   4       11.73        5.74      4.21 o 
   0   4   4      509.50      500.57     19.71 o 
   1   4   4      540.43      538.08     26.13 o 
   2   4   4     2169.18     2176.50     40.18 o 
   3   4   4        2.56        2.33      5.64 o 
   4   4   4      439.23      439.27     20.59 o 
   5   4   4     1266.88     1225.59     32.51 o 
   6   4   4       66.72       51.64     10.18 o 
   7   4   4       82.83       83.65     12.02 o 
   8   4   4     1457.59     1325.06     37.22 o 
   9   4   4      251.59      271.58     21.16 o 
  10   4   4       14.41       -5.19      8.46 o 
  -9   5   4      164.96      162.28     18.09 o 
  -8   5   4        2.14       -2.31      8.13 o 
  -7   5   4       54.89       52.19     11.59 o 
  -6   5   4        3.88        1.48      9.63 o 
  -5   5   4      563.39      563.58     24.98 o 
  -4   5   4      194.80      198.09     16.48 o 
  -3   5   4      139.24      121.61     21.61 o 
  -2   5   4        0.46        2.35      7.61 o 
  -1   5   4       65.03       61.22     11.42 o 
   0   5   4     1208.52     1203.97     31.48 o 
   1   5   4       63.63       61.91     10.40 o 
   2   5   4      506.69      485.85     22.51 o 
   3   5   4      366.85      341.22     20.37 o 
   4   5   4       73.98       72.29     18.83 o 
   5   5   4       12.43        6.68      8.28 o 
   6   5   4      368.60      389.97     28.51 o 
   7   5   4      110.62      103.73     17.63 o 
   8   5   4       71.49       52.38     12.30 o 
  -5   6   4        1.66        8.00     10.95 o 
  -4   6   4        2.11        5.07     10.24 o 
  -3   6   4      392.52      370.27     33.25 o 
  -2   6   4       63.65       76.65     20.83 o 
  -1   6   4      490.01      483.10     42.61 o 
   0   6   4      173.17      178.27     25.97 o 
   1   6   4      683.23      743.60     36.59 o 
   2   6   4      399.34      359.67     27.06 o 
   3   6   4      298.78      296.41     21.63 o 
   4   6   4      329.45      352.13     29.52 o 
   5   6   4     1199.32     1268.17     39.99 o 
 -13   1   5      836.87      913.92     65.73 o 
 -12   1   5      647.59      662.27     38.52 o 
 -11   1   5      700.07      629.08     32.20 o 
 -10   1   5       59.55       64.95      8.54 o 
  -9   1   5     3060.31     3035.42     36.36 o 
  -8   1   5      488.76      507.42     14.13 o 
  -7   1   5       58.59       58.36      6.74 o 
  -6   1   5      735.65      708.71     14.27 o 
  -5   1   5     5590.44     5550.21     43.20 o 
  -4   1   5     1564.86     1613.29     19.06 o 
  -3   1   5      103.90       93.44      6.07 o 
  -2   1   5     5317.27     5241.55     36.90 o 
  -1   1   5     2272.74     2210.92     23.80 o 
   0   1   5     3424.03     3492.18     28.06 o 
   1   1   5     6546.63     6664.42     44.60 o 
   2   1   5     8897.34     8664.47     50.98 o 
   3   1   5     1704.83     1678.99     18.11 o 
   4   1   5        3.19        3.56      2.80 o 
   5   1   5       17.03       10.49      3.20 o 
   6   1   5     2626.01     2553.49     27.03 o 
   7   1   5      655.81      645.56     18.19 o 
   8   1   5       42.72       41.29     11.31 o 
   9   1   5     2588.56     2553.84     40.38 o 
  10   1   5     1292.35     1401.05     44.26 o 
  11   1   5        1.88       -5.64      7.36 o 
  12   1   5      272.14      280.93     21.19 o 
 -13   2   5      229.02      227.27     28.53 o 
 -12   2   5      347.18      339.25     24.79 o 
 -11   2   5       21.90       15.09      9.00 o 
 -10   2   5       15.59       21.93      8.88 o 
  -9   2   5      212.32      195.92     16.09 o 
  -8   2   5        1.39        4.78      4.88 o 
  -7   2   5      921.65      930.02     18.37 o 
  -6   2   5       73.59       80.08      6.64 o 
  -5   2   5       29.97       26.62      4.58 o 
  -4   2   5       80.55       79.74      6.09 o 
  -3   2   5        0.04       -0.95      2.86 o 
  -2   2   5     3345.75     3566.48     32.27 o 
  -1   2   5      300.19      307.17     11.46 o 
   0   2   5      188.04      194.64      7.49 o 
   1   2   5       60.24       65.25      4.98 o 
   2   2   5        3.34        7.98      2.97 o 
   3   2   5       33.22       31.95      3.62 o 
   4   2   5        0.33        2.27      3.14 o 
   5   2   5      317.28      329.45     15.44 o 
   6   2   5       34.11       29.80      7.21 o 
   7   2   5        7.54       12.36      6.03 o 
   8   2   5      400.93      387.82     19.37 o 
   9   2   5      354.32      315.31     18.76 o 
  10   2   5       49.39       42.17      9.38 o 
  11   2   5      107.83      103.14     13.77 o 
  12   2   5       46.79       48.73     13.70 o 
 -12   3   5     1124.53     1108.50     53.14 o 
 -11   3   5        2.14       -2.77      8.95 o 
 -10   3   5      172.80      158.79     18.08 o 
  -9   3   5       76.57       78.82     10.98 o 
  -8   3   5      840.34      819.33     25.52 o 
  -7   3   5     1181.34     1114.90     28.60 o 
  -6   3   5     1167.99     1130.29     31.74 o 
  -5   3   5     1455.29     1408.03     22.78 o 
  -4   3   5      365.81      398.42     12.44 o 
  -3   3   5       40.90       40.95      5.42 o 
  -2   3   5     5704.05     5746.24     48.46 o 
  -1   3   5     2830.66     2679.61     30.19 o 
   0   3   5      480.32      467.17     12.15 o 
   1   3   5      277.41      266.79      9.56 o 
   2   3   5     1583.92     1466.56     24.26 o 
   3   3   5     1623.14     1609.27     46.90 o 
   4   3   5      990.80     1022.26     26.18 o 
   5   3   5      905.87      907.92     25.84 o 
   6   3   5      961.02      948.08     27.44 o 
   7   3   5      138.83      144.50     19.42 o 
   8   3   5      101.15      101.26     12.64 o 
   9   3   5      718.16      771.69     29.03 o 
  10   3   5      122.54      135.20     15.71 o 
  11   3   5      178.37      156.46     17.39 o 
 -11   4   5       48.96       48.88     15.11 o 
 -10   4   5      218.42      193.84     21.38 o 
  -9   4   5       34.11       27.39     11.72 o 
  -8   4   5      629.75      626.66     26.04 o 
  -7   4   5       93.65       96.05     15.69 o 
  -6   4   5        7.73       -3.56      5.73 o 
  -5   4   5        1.82       -0.40      6.26 o 
  -4   4   5      831.30      884.76     25.56 o 
  -3   4   5      202.19      219.17     11.00 o 
  -2   4   5      378.49      362.98     13.27 o 
  -1   4   5      172.38      154.56      9.50 o 
   0   4   5      220.30      222.77     12.22 o 
   1   4   5      863.33      865.10     24.94 o 
   2   4   5      112.52      103.23     11.34 o 
   3   4   5     1527.75     1511.66     50.85 o 
   4   4   5       14.17       17.47      7.39 o 
   5   4   5       29.73       34.93      8.92 o 
   6   4   5       95.21       57.84     10.53 o 
   7   4   5       12.60       15.90      8.01 o 
   8   4   5        1.13       11.44      8.59 o 
   9   4   5       11.37        2.14      8.33 o 
  10   4   5       58.59       47.77     12.19 o 
  -8   5   5      168.48      160.82     20.25 o 
  -7   5   5      125.98      117.49     18.05 o 
  -6   5   5     1394.61     1386.79     37.28 o 
  -5   5   5      459.72      518.06     24.25 o 
  -4   5   5      515.00      506.78     28.88 o 
  -3   5   5      116.64       93.71     13.86 o 
  -2   5   5     1016.52      998.20     44.94 o 
  -1   5   5     1751.78     1850.49     46.47 o 
   0   5   5      349.51      349.56     27.77 o 
   1   5   5       44.30       29.68      8.23 o 
   2   5   5     1747.32     1807.70     84.14 o 
   3   5   5      650.29      645.75     26.43 o 
   4   5   5       75.41       87.98     12.96 o 
   5   5   5      667.37      691.90     29.34 o 
   6   5   5      538.71      561.58     27.64 o 
   7   5   5      525.91      585.15     28.75 o 
   8   5   5      109.30      109.27     16.07 o 
  -5   6   5       53.01       16.88     12.33 o 
  -4   6   5        3.70       17.13     17.82 o 
  -3   6   5      176.72      189.26     31.88 o 
  -2   6   5       76.31       81.48     31.39 o 
  -1   6   5        7.72      -10.77     11.27 o 
   0   6   5       85.14       55.68     17.02 o 
   1   6   5        9.33        5.83     10.07 o 
   2   6   5       28.21       27.73     10.16 o 
   3   6   5      401.03      405.68     24.62 o 
   4   6   5       24.50        1.42      9.40 o 
 -13   0   6       59.08       72.62     25.90 o 
 -12   0   6      304.33      295.21     40.82 o 
 -11   0   6     2718.70     2593.16     72.87 o 
 -10   0   6      334.53      289.70     23.80 o 
  -9   0   6      200.37      195.52     12.32 o 
  -8   0   6     4448.85     4374.31     50.06 o 
  -7   0   6      394.38      374.18     14.27 o 
  -6   0   6       51.95       58.37      8.50 o 
  -5   0   6      140.91      193.29     10.53 o 
  -4   0   6    11860.63    12280.54    149.83 o 
  -3   0   6      681.93      681.79     23.47 o 
  -2   0   6        7.30        0.58      5.29 o 
  -1   0   6      138.63      159.46     11.83 o 
   0   0   6     3060.13     2833.44     44.07 o 
   1   0   6     2671.04     2802.75     35.67 o 
   2   0   6      380.77      379.81     16.89 o 
   3   0   6      802.07      690.24     18.98 o 
   4   0   6      368.41      353.07     14.46 o 
   5   0   6       18.73       29.73      6.34 o 
   6   0   6       56.35       45.80      8.17 o 
   7   0   6     3312.63     3411.88     64.40 o 
   8   0   6     1291.45     1300.44     33.01 o 
   9   0   6      576.40      571.42     31.05 o 
  10   0   6      472.57      589.99     51.79 o 
  11   0   6      313.53      324.41     43.21 o 
  12   0   6       34.64       -0.35     16.33 o 
 -13   1   6       14.00       -0.32     20.69 o 
 -12   1   6       50.08       32.27     11.44 o 
 -11   1   6      425.71      387.20     24.18 o 
 -10   1   6       40.29       32.70      9.72 o 
  -9   1   6       79.62       73.00      8.37 o 
  -8   1   6       58.34       51.95      8.24 o 
  -7   1   6      176.53      175.63      8.86 o 
  -6   1   6        3.47        3.87      3.64 o 
  -5   1   6     1568.65     1693.47     29.47 o 
  -4   1   6      342.26      366.36      9.59 o 
  -3   1   6       24.65       29.91      3.44 o 
  -2   1   6       15.53       14.22      2.98 o 
  -1   1   6       24.81       26.56      3.49 o 
   0   1   6     2161.32     2276.54     22.53 o 
   1   1   6     2118.65     2126.94     22.19 o 
   2   1   6      866.79      975.95     13.77 o 
   3   1   6       36.23       57.44      4.64 o 
   4   1   6     1100.37     1126.96     16.17 o 
   5   1   6       38.86       42.63      5.20 o 
   6   1   6      419.44      433.75     11.51 o 
   7   1   6       10.68       14.14      5.53 o 
   8   1   6       59.91       53.98      8.10 o 
   9   1   6       43.52       36.58     11.74 o 
  10   1   6        8.63       12.41      6.68 o 
  11   1   6      245.41      237.64     18.81 o 
  12   1   6      190.24      160.78     20.42 o 
 -13   2   6       37.50       30.96     17.59 o 
 -12   2   6      733.88      717.42     58.58 o 
 -11   2   6     1584.80     1591.57     75.83 o 
 -10   2   6       24.78       36.02     10.02 o 
  -9   2   6       36.90       25.21      7.73 o 
  -8   2   6      127.66      136.31     11.99 o 
  -7   2   6     1507.55     1543.97     24.07 o 
  -6   2   6      577.72      580.64     14.29 o 
  -5   2   6     3003.19     3035.27     32.43 o 
  -4   2   6    10237.51    10253.66     70.96 o 
  -3   2   6     3457.21     3492.37     33.33 o 
  -2   2   6      777.46      737.60     14.05 o 
  -1   2   6     3967.67     3874.28     34.74 o 
   0   2   6    10203.04    10252.97     78.81 o 
   1   2   6     1460.27     1513.19     19.98 o 
   2   2   6      389.35      404.31     13.93 o 
   3   2   6      814.44      831.92     14.32 o 
   4   2   6     2751.76     2793.10     36.17 o 
   5   2   6        7.32        7.01      5.43 o 
   6   2   6      418.20      369.40     29.40 o 
   7   2   6     3397.04     3375.50     52.01 o 
   8   2   6      590.69      598.01     23.51 o 
   9   2   6       71.45       74.41     12.67 o 
  10   2   6      965.97      942.97     41.39 o 
  11   2   6     1364.80     1418.06     38.96 o 
  12   2   6      212.70      217.16     23.42 o 
 -12   3   6      219.06      275.82     70.02 o 
 -11   3   6       36.76       17.32     12.24 o 
 -10   3   6       24.34       32.07     10.80 o 
  -9   3   6       22.58       14.60     13.18 o 
  -8   3   6        4.35        7.00      7.72 o 
  -7   3   6      362.72      381.15     20.36 o 
  -6   3   6        2.26       -1.55      6.28 o 
  -5   3   6       83.80       76.96      8.74 o 
  -4   3   6      640.05      648.45     15.61 o 
  -3   3   6      557.52      578.46     14.45 o 
  -2   3   6       58.75       54.56      5.93 o 
  -1   3   6      903.62      941.14     17.73 o 
   0   3   6       31.74       22.79      5.30 o 
   1   3   6        6.28       -0.15      4.53 o 
   2   3   6        4.59        0.32      3.95 o 
   3   3   6      210.15      214.35     13.73 o 
   4   3   6       20.97       16.09      6.42 o 
   5   3   6       23.02        6.04      6.25 o 
   6   3   6      400.36      401.38     20.04 o 
   7   3   6        0.08       -0.99      6.35 o 
   8   3   6      446.95      468.27     23.27 o 
   9   3   6       70.53       62.89     11.93 o 
  10   3   6       27.84       32.21     10.17 o 
  11   3   6       28.75       10.02      9.93 o 
 -10   4   6        2.66      -10.18     10.18 o 
  -9   4   6       24.91        3.55     10.03 o 
  -8   4   6      811.91      790.53     34.02 o 
  -7   4   6      893.62      807.63     45.34 o 
  -6   4   6       18.32       13.05      7.53 o 
  -5   4   6     1413.38     1458.32     33.81 o 
  -4   4   6     1302.12     1247.98     27.47 o 
  -3   4   6      452.61      446.19     15.11 o 
  -2   4   6        2.88        2.63      4.52 o 
  -1   4   6      394.83      433.17     16.22 o 
   0   4   6      896.80      879.90     21.69 o 
   1   4   6       56.38       56.65      9.35 o 
   2   4   6       94.74       80.95     11.03 o 
   3   4   6     1826.11     1800.80     38.39 o 
   4   4   6      204.40      224.75     16.74 o 
   5   4   6        1.98        1.08      6.72 o 
   6   4   6      745.15      769.93     27.81 o 
   7   4   6     1287.00     1340.83     37.09 o 
   8   4   6      710.90      669.64     29.64 o 
   9   4   6        2.60        3.10      8.07 o 
  -8   5   6       11.99       23.70     13.15 o 
  -7   5   6      264.26      287.13     24.86 o 
  -6   5   6        8.61        9.09     10.01 o 
  -5   5   6      667.60      663.42     34.72 o 
  -4   5   6      180.51      154.70     15.16 o 
  -3   5   6      113.19      114.14     21.66 o 
  -2   5   6       27.12       28.58     11.49 o 
  -1   5   6       12.32       -1.69      6.62 o 
   0   5   6        4.02        9.13      7.30 o 
   1   5   6      557.91      552.30     23.98 o 
   2   5   6      174.81      143.75     14.79 o 
   3   5   6      135.88       98.31     20.57 o 
   4   5   6      100.70      106.00     14.11 o 
   5   5   6      119.25      110.05     14.57 o 
   6   5   6      671.19      695.17     30.37 o 
   7   5   6       48.58       66.90     14.88 o 
  -4   6   6      494.00      570.35     31.89 o 
  -3   6   6      108.81       90.51     20.50 o 
  -2   6   6      401.94      412.64     47.57 o 
  -1   6   6      586.40      637.49     58.90 o 
   0   6   6      978.55      987.88     50.59 o 
   1   6   6       17.26       16.69     11.06 o 
   2   6   6        8.23        0.56      8.40 o 
   3   6   6      310.56      323.64     23.03 o 
 -13   1   7      171.56      175.61     48.66 o 
 -12   1   7       69.86       62.77     14.21 o 
 -11   1   7      683.10      683.26     32.13 o 
 -10   1   7     1560.40     1642.10     43.50 o 
  -9   1   7      386.23      428.12     19.70 o 
  -8   1   7       32.39       23.86      6.99 o 
  -7   1   7     4416.76     4259.58     46.70 o 
  -6   1   7     2905.79     2901.78     35.77 o 
  -5   1   7      661.79      652.72     12.72 o 
  -4   1   7     1852.41     1840.83     20.50 o 
  -3   1   7     6119.98     6040.21     50.75 o 
  -2   1   7      732.11      657.58     12.46 o 
  -1   1   7        2.94        0.38      2.50 o 
   0   1   7      391.27      380.98     15.78 o 
   1   1   7     5515.30     5259.27     43.67 o 
   2   1   7     1826.13     1772.70     19.95 o 
   3   1   7     1125.15     1153.37     16.50 o 
   4   1   7     5365.54     5373.81     41.52 o 
   5   1   7     3063.83     2968.76     42.70 o 
   6   1   7      526.01      546.05     15.57 o 
   7   1   7      797.85      797.45     22.62 o 
   8   1   7     3277.65     3309.53     46.06 o 
   9   1   7      469.84      504.73     20.03 o 
  10   1   7      144.06      144.80     15.39 o 
  11   1   7        8.32       -1.72      7.47 o 
  12   1   7      662.13      667.63     35.82 o 
 -12   2   7        3.30        7.80     11.76 o 
 -11   2   7      291.86      330.80     31.24 o 
 -10   2   7        3.58        0.73      8.25 o 
  -9   2   7       57.45       79.98     13.30 o 
  -8   2   7      798.85      788.49     20.59 o 
  -7   2   7     1462.45     1537.30     27.90 o 
  -6   2   7        0.44        1.18      4.49 o 
  -5   2   7       23.65       15.82      4.18 o 
  -4   2   7       64.68       68.26      6.04 o 
  -3   2   7        1.26        2.83      3.23 o 
  -2   2   7     1577.52     1630.71     21.75 o 
  -1   2   7      182.67      227.50      8.82 o 
   0   2   7       51.20       41.78      4.97 o 
   1   2   7       71.36       78.64      6.03 o 
   2   2   7       55.74       63.70      5.67 o 
   3   2   7      996.56     1056.68     20.12 o 
   4   2   7        1.02       -4.38      4.38 o 
   5   2   7      492.57      505.11     18.94 o 
   6   2   7       76.89       81.61     14.79 o 
   7   2   7       58.91       47.75      9.31 o 
   8   2   7       43.89       29.45      8.49 o 
   9   2   7      392.27      397.31     21.62 o 
  10   2   7       28.88       13.64      8.24 o 
  11   2   7        1.26        9.88      9.04 o 
 -11   3   7      283.27      326.59     33.29 o 
 -10   3   7      509.72      611.34     40.40 o 
  -9   3   7      278.72      276.30     28.58 o 
  -8   3   7        7.30       -4.74      7.18 o 
  -7   3   7     1181.59     1152.46     29.57 o 
  -6   3   7     1379.04     1326.22     26.58 o 
  -5   3   7      290.84      302.63     19.24 o 
  -4   3   7      733.91      720.56     17.45 o 
  -3   3   7     1835.59     1829.48     26.30 o 
  -2   3   7      325.80      307.38     11.54 o 
  -1   3   7      348.78      383.25     12.29 o 
   0   3   7      409.06      396.16     12.54 o 
   1   3   7      431.45      428.09     14.53 o 
   2   3   7      875.28      911.24     20.28 o 
   3   3   7       99.22       94.03     10.39 o 
   4   3   7      573.98      532.79     20.87 o 
   5   3   7      697.73      688.12     23.47 o 
   6   3   7        2.75        1.16      5.87 o 
   7   3   7      154.14      165.55     18.78 o 
   8   3   7     1041.91      990.74     31.48 o 
   9   3   7      640.82      628.69     48.92 o 
  10   3   7       43.63       24.89     15.30 o 
 -10   4   7       25.85       13.66     14.69 o 
  -9   4   7      234.88      245.48     22.90 o 
  -8   4   7      115.50      133.10     17.55 o 
  -7   4   7        5.03       10.90      9.01 o 
  -6   4   7        2.33        8.49      8.78 o 
  -5   4   7       28.99       20.51      8.95 o 
  -4   4   7        3.58        3.60      5.19 o 
  -3   4   7       26.69       24.87      6.21 o 
  -2   4   7      283.58      281.04     12.61 o 
  -1   4   7       17.91       12.49      5.64 o 
   0   4   7      229.36      245.70     13.50 o 
   1   4   7       54.99       41.22     11.73 o 
   2   4   7        3.90       -3.08      6.20 o 
   3   4   7      208.02      219.63     16.08 o 
   4   4   7        6.87        2.71      8.46 o 
   5   4   7      135.95      177.87     16.45 o 
   6   4   7        0.17       -0.71      6.91 o 
   7   4   7        5.98        0.30      7.83 o 
   8   4   7       21.46       19.03     10.19 o 
   9   4   7      232.10      176.23     18.23 o 
  -8   5   7       94.06       76.57     16.49 o 
  -7   5   7      889.86      887.77     45.21 o 
  -6   5   7      730.05      730.65     33.99 o 
  -5   5   7      622.60      570.87     29.74 o 
  -4   5   7       14.30        5.69     11.88 o 
  -3   5   7     1071.49     1033.29     34.77 o 
  -2   5   7      970.89      944.86     25.14 o 
  -1   5   7        1.83        8.50      7.07 o 
   0   5   7      455.31      503.94     23.21 o 
   1   5   7     1156.73     1213.59     33.69 o 
   2   5   7       31.45       34.60      9.47 o 
   3   5   7      550.33      504.58     24.98 o 
   4   5   7     1037.93     1055.66     33.81 o 
   5   5   7      782.12      779.49     31.77 o 
   6   5   7      579.23      527.96     42.16 o 
   7   5   7      188.91      183.59     19.10 o 
  -3   6   7        8.54       19.56     20.97 o 
  -2   6   7      527.26      556.67     39.00 o 
  -1   6   7       13.70       21.19     14.68 o 
   0   6   7      147.00      137.20     18.84 o 
   1   6   7       55.49       65.95     13.23 o 
   2   6   7      557.37      540.43     27.69 o 
 -13   0   8      561.89      495.84     56.16 o 
 -12   0   8     1078.69     1131.22     72.90 o 
 -11   0   8      223.23      236.17     35.40 o 
 -10   0   8      582.43      628.43     50.03 o 
  -9   0   8     1411.19     1455.88     71.36 o 
  -8   0   8       17.54        8.35      8.12 o 
  -7   0   8      342.84      354.37     24.33 o 
  -6   0   8      477.83      466.07     25.20 o 
  -5   0   8      744.87      641.44     37.44 o 
  -4   0   8      748.98      783.47     29.28 o 
  -3   0   8      621.41      628.79     25.53 o 
  -2   0   8      148.69       96.28     12.10 o 
  -1   0   8      263.76      211.82     15.41 o 
   0   0   8      214.39      230.18     17.18 o 
   1   0   8      299.49      310.04     13.13 o 
   2   0   8    13886.48    14312.93    123.85 o 
   3   0   8      100.65       89.25     14.93 o 
   4   0   8     2731.07     2819.10     44.40 o 
   5   0   8      824.56      849.82     24.60 o 
   6   0   8     2470.65     2416.16     44.01 o 
   7   0   8      544.55      497.47     21.39 o 
   8   0   8       33.16       31.57     12.81 o 
   9   0   8      191.57      247.92     36.52 o 
  10   0   8      720.67      729.61     58.55 o 
  11   0   8     1073.51     1055.43     70.09 o 
  12   0   8       39.70       69.53     27.37 o 
 -13   1   8       40.87       57.84     18.36 o 
 -12   1   8        2.89       -8.09      9.02 o 
 -11   1   8       46.11       35.41     11.41 o 
 -10   1   8       68.60       81.64     19.43 o 
  -9   1   8      312.83      310.11     18.12 o 
  -8   1   8       94.49      101.37     11.48 o 
  -7   1   8       15.57       30.52      7.33 o 
  -6   1   8      548.17      546.94     21.52 o 
  -5   1   8      251.01      281.20     14.47 o 
  -4   1   8     1021.68     1060.96     19.23 o 
  -3   1   8      174.08      195.74      8.78 o 
  -2   1   8       27.05       23.28      4.32 o 
  -1   1   8        0.80       -1.16      2.78 o 
   0   1   8      190.47      222.58      8.01 o 
   1   1   8       62.48       74.64      5.72 o 
   2   1   8     2092.49     2084.56     22.77 o 
   3   1   8        9.77        5.11      3.37 o 
   4   1   8      197.71      209.19      8.66 o 
   5   1   8      437.59      457.29     12.21 o 
   6   1   8      122.69      136.91     14.41 o 
   7   1   8      403.68      431.83     17.18 o 
   8   1   8      483.52      491.97     19.32 o 
   9   1   8      112.02      114.40     11.55 o 
  10   1   8        7.95       13.35      8.32 o 
  11   1   8       10.29        6.77      9.06 o 
 -12   2   8      334.32      368.78     35.24 o 
 -11   2   8        3.24        2.24     10.51 o 
 -10   2   8     1035.42     1071.87     37.63 o 
  -9   2   8     2509.63     2504.45     55.17 o 
  -8   2   8      838.48      893.58     26.22 o 
  -7   2   8       77.88       80.06     10.39 o 
  -6   2   8      994.45     1000.58     22.16 o 
  -5   2   8     6552.71     6441.68     60.66 o 
  -4   2   8      282.93      284.73     12.20 o 
  -3   2   8      544.89      558.38     15.27 o 
  -2   2   8     2146.40     2156.48     35.27 o 
  -1   2   8     1480.49     1424.09     20.91 o 
   0   2   8       33.62       29.18      4.69 o 
   1   2   8     3217.35     3316.26     36.54 o 
   2   2   8     4005.70     3984.90     38.24 o 
   3   2   8      623.24      622.07     20.06 o 
   4   2   8       16.27       12.03      6.28 o 
   5   2   8      953.08      888.51     25.05 o 
   6   2   8     1978.34     1901.03     38.24 o 
   7   2   8      171.50      159.97     14.25 o 
   8   2   8      211.52      235.03     17.24 o 
   9   2   8      960.01      946.46     30.24 o 
  10   2   8      825.19      825.19     29.87 o 
  11   2   8       29.56       24.38     10.35 o 
 -11   3   8       32.21       31.47     16.06 o 
 -10   3   8      247.73      321.47     32.14 o 
  -9   3   8       22.91       19.53     13.88 o 
  -8   3   8     1727.30     1785.03     92.86 o 
  -7   3   8        0.64       -5.47     11.66 o 
  -6   3   8      483.29      530.97     18.06 o 
  -5   3   8      952.40      923.22     22.34 o 
  -4   3   8       72.67       71.74      8.34 o 
  -3   3   8       52.39       45.67      6.98 o 
  -2   3   8        3.00        1.12      4.31 o 
  -1   3   8       96.42      103.38      8.02 o 
   0   3   8       10.01        3.96      4.13 o 
   1   3   8      446.89      444.22     15.12 o 
   2   3   8      153.27      146.39     12.39 o 
   3   3   8      751.27      805.18     31.57 o 
   4   3   8       48.77       50.41      8.98 o 
   5   3   8        7.07        3.58     10.91 o 
   6   3   8      285.57      302.92     18.75 o 
   7   3   8      110.37      109.69     16.56 o 
   8   3   8       40.29       40.53     10.19 o 
   9   3   8       66.49       53.32     11.66 o 
  10   3   8        0.03        6.01      8.92 o 
 -10   4   8      303.26      369.94     36.41 o 
  -9   4   8     1476.80     1450.58     58.98 o 
  -8   4   8      354.85      340.05     76.92 o 
  -7   4   8      203.72      190.72     19.51 o 
  -6   4   8      273.62      275.37     21.52 o 
  -5   4   8      679.45      681.15     24.20 o 
  -4   4   8      297.21      253.64     14.41 o 
  -3   4   8       41.51       40.62      7.40 o 
  -2   4   8      378.92      376.20     14.44 o 
  -1   4   8     1794.56     1773.40     32.02 o 
   0   4   8       33.02       23.82      6.68 o 
   1   4   8      397.69      437.65     29.68 o 
   2   4   8      878.85      870.53     27.05 o 
   3   4   8     2870.53     2839.82     50.57 o 
   4   4   8      152.80      162.17     15.42 o 
   5   4   8      503.02      469.08     33.62 o 
   6   4   8      688.11      684.63     28.22 o 
   7   4   8       16.29        7.56      8.64 o 
   8   4   8       10.53       -3.70      8.12 o 
  -7   5   8      125.45      136.52     19.17 o 
  -6   5   8      196.44      166.37     19.87 o 
  -5   5   8        0.13       -8.76      8.76 o 
  -4   5   8      239.72      215.66     34.41 o 
  -3   5   8       53.55       64.24     16.21 o 
  -2   5   8      123.73       98.62     12.30 o 
  -1   5   8       12.13        7.93      7.56 o 
   0   5   8       57.26       76.39     11.52 o 
   1   5   8      336.10      343.88     21.24 o 
   2   5   8       13.26        4.44      7.43 o 
   3   5   8       71.25       69.75     15.20 o 
   4   5   8       22.01       11.86      9.59 o 
   5   5   8      274.21      268.86     21.45 o 
   6   5   8        0.71        7.32      8.85 o 
  -2   6   8      305.60      241.87     41.38 o 
  -1   6   8      144.71      163.12     35.61 o 
   0   6   8      198.65      228.14     26.57 o 
 -12   1   9      847.57      984.10     39.25 o 
 -11   1   9      963.33     1026.93     39.15 o 
 -10   1   9      720.13      751.43     75.36 o 
  -9   1   9        8.64       -0.04      7.50 o 
  -8   1   9     3812.13     3756.03     56.70 o 
  -7   1   9      129.63      168.36     13.75 o 
  -6   1   9       71.42       58.92      8.66 o 
  -5   1   9      661.58      636.60     20.71 o 
  -4   1   9     3847.44     3746.15     58.58 o 
  -3   1   9      722.18      691.56     19.92 o 
  -2   1   9        3.58       -1.05      3.67 o 
  -1   1   9     1332.58     1144.82     20.35 o 
   0   1   9     1603.80     1476.27     20.12 o 
   1   1   9     2222.78     2224.67     30.83 o 
   2   1   9     1428.37     1413.57     19.26 o 
   3   1   9     5634.40     5568.43     44.03 o 
   4   1   9      782.01      807.12     16.49 o 
   5   1   9       57.51       62.21      7.77 o 
   6   1   9        6.97       10.88      5.64 o 
   7   1   9     1149.30     1154.23     26.55 o 
   8   1   9      135.75      151.26     16.69 o 
   9   1   9       12.19       19.45      7.13 o 
  10   1   9      540.55      524.86     35.86 o 
  11   1   9      302.36      362.72     28.13 o 
 -12   2   9      181.20      223.67     29.63 o 
 -11   2   9      215.14      204.91     27.47 o 
 -10   2   9        6.85       -2.00      8.97 o 
  -9   2   9        1.68        5.48      8.37 o 
  -8   2   9      191.03      196.41     15.43 o 
  -7   2   9       50.30       52.95      9.16 o 
  -6   2   9       73.58       71.19     11.53 o 
  -5   2   9       92.93      121.55     13.28 o 
  -4   2   9       11.49        7.34      4.74 o 
  -3   2   9      111.34      106.80      8.60 o 
  -2   2   9        4.39        1.05      4.13 o 
  -1   2   9      290.43      308.24     26.60 o 
   0   2   9     1061.94     1035.31     20.41 o 
   1   2   9      221.74      239.25     10.58 o 
   2   2   9       13.63       14.47      4.33 o 
   3   2   9      293.79      294.58     12.77 o 
   4   2   9       99.19       86.21     10.02 o 
   5   2   9        1.32        1.71      6.20 o 
   6   2   9       80.54       92.11     16.14 o 
   7   2   9        7.39        0.30      6.42 o 
   8   2   9       14.33       11.17      8.83 o 
   9   2   9      133.95      129.46     17.26 o 
  10   2   9      107.11      101.64     14.52 o 
 -11   3   9      674.83      602.88     68.79 o 
 -10   3   9       75.74       54.65     17.19 o 
  -9   3   9      278.89      283.92     30.24 o 
  -8   3   9      337.27      331.17     23.63 o 
  -7   3   9     1150.18     1173.12     37.49 o 
  -6   3   9      185.88      177.07     14.20 o 
  -5   3   9      572.53      586.90     22.07 o 
  -4   3   9      951.87      898.53     22.34 o 
  -3   3   9      241.72      269.64     13.43 o 
  -2   3   9        6.42        7.92      5.29 o 
  -1   3   9     3078.52     3111.25     40.50 o 
   0   3   9     1896.47     1820.10     31.07 o 
   1   3   9      354.34      356.61     17.47 o 
   2   3   9       79.45       94.41     12.96 o 
   3   3   9     1153.45     1161.95     29.78 o 
   4   3   9     1080.81     1048.56     29.02 o 
   5   3   9      265.68      280.50     17.93 o 
   6   3   9      575.42      586.58     25.06 o 
   7   3   9     1079.64     1072.15     32.57 o 
   8   3   9      240.57      243.50     19.51 o 
   9   3   9        9.09        4.27      8.95 o 
  -9   4   9       46.15       38.24     15.52 o 
  -8   4   9       13.97        4.27     12.84 o 
  -7   4   9       32.47       48.14     22.41 o 
  -6   4   9      152.64      137.86     21.66 o 
  -5   4   9       24.08       12.17      8.08 o 
  -4   4   9      413.14      433.10     18.09 o 
  -3   4   9      265.14      251.95     14.49 o 
  -2   4   9       22.36       22.73      7.90 o 
  -1   4   9      988.48     1042.96     28.34 o 
   0   4   9       40.54       25.25      7.87 o 
   1   4   9        4.04       -2.17      6.22 o 
   2   4   9     1017.29      913.96     28.47 o 
   3   4   9        1.11        3.84      6.84 o 
   4   4   9      471.94      458.27     23.21 o 
   5   4   9        0.25       -0.70      7.63 o 
   6   4   9        8.97       19.09      9.37 o 
   7   4   9      117.62      110.64     14.67 o 
   8   4   9       53.18       38.00     11.88 o 
  -7   5   9       32.67       13.07     13.98 o 
  -6   5   9       48.52       45.58     17.43 o 
  -5   5   9      373.68      353.13     30.95 o 
  -4   5   9      229.40      241.43     26.02 o 
  -3   5   9       76.61       95.29     18.36 o 
  -2   5   9       24.78       15.05      8.14 o 
  -1   5   9     1076.15     1026.84     36.59 o 
   0   5   9      918.54      877.03     34.58 o 
   1   5   9      153.35      152.62     20.16 o 
   2   5   9      294.19      300.45     23.55 o 
   3   5   9     1309.72     1318.89     38.21 o 
   4   5   9      230.05      210.14     19.30 o 
   5   5   9       55.47       52.91     12.82 o 
 -12   0  10       15.46      -12.27     12.27 o 
 -11   0  10      554.32      591.94     38.77 o 
 -10   0  10     2115.07     2056.92     63.74 o 
  -9   0  10      127.94       94.08     25.26 o 
  -8   0  10       99.17      104.74     17.99 o 
  -7   0  10     1683.89     1713.05     71.57 o 
  -6   0  10      322.76      338.43     24.99 o 
  -5   0  10        2.54        6.09      7.27 o 
  -4   0  10        3.61        5.24      7.94 o 
  -3   0  10     7406.01     6928.73    103.53 o 
  -2   0  10     2044.66     1874.97     85.61 o 
  -1   0  10      359.73      350.99     21.44 o 
   0   0  10     2495.21     2528.09     53.28 o 
   1   0  10     8808.32     8665.31     88.38 o 
   2   0  10      107.98      114.43     10.68 o 
   3   0  10     1292.04     1400.72     31.81 o 
   4   0  10     1975.68     1949.13     39.19 o 
   5   0  10     1326.92     1400.60     34.14 o 
   6   0  10      229.44      209.97     16.51 o 
   7   0  10       61.75       63.13     27.78 o 
   8   0  10      906.74      976.26     60.45 o 
   9   0  10      618.56      623.21     53.83 o 
  10   0  10      242.99      291.13     42.65 o 
  11   0  10      685.55      765.85     65.09 o 
 -12   1  10       75.70       79.07     16.42 o 
 -11   1  10       99.68       96.11     19.93 o 
 -10   1  10        2.04      -12.42     12.42 o 
  -9   1  10        0.64        7.22      7.35 o 
  -8   1  10        7.56        8.53      7.00 o 
  -7   1  10      717.37      776.29     25.21 o 
  -6   1  10      320.27      314.08     17.37 o 
  -5   1  10      129.79      149.84     13.19 o 
  -4   1  10      386.51      413.26     19.16 o 
  -3   1  10       59.85       71.15     10.86 o 
  -2   1  10        0.28        1.06      4.57 o 
  -1   1  10        1.95        5.65      3.99 o 
   0   1  10      125.73      140.75      8.96 o 
   1   1  10      249.46      228.95      9.55 o 
   2   1  10     1015.81     1065.26     17.38 o 
   3   1  10       59.07       63.41      7.20 o 
   4   1  10      804.64      780.75     16.13 o 
   5   1  10       28.90        8.16      4.62 o 
   6   1  10      342.42      351.97     15.87 o 
   7   1  10      354.13      329.15     20.52 o 
   8   1  10        7.36        5.17      6.37 o 
   9   1  10      105.54       82.41     15.83 o 
  10   1  10        1.65       -5.84      7.31 o 
 -11   2  10      577.79      557.29     37.80 o 
 -10   2  10      977.01      994.02     75.36 o 
  -9   2  10       24.45       23.94     11.15 o 
  -8   2  10      254.85      261.83     17.71 o 
  -7   2  10      236.13      237.34     16.49 o 
  -6   2  10     1015.45      945.70     27.28 o 
  -5   2  10       32.80       31.70      9.45 o 
  -4   2  10     1720.88     1745.13     35.65 o 
  -3   2  10     3635.09     3670.63     52.05 o 
  -2   2  10      805.99      802.13     23.49 o 
  -1   2  10       13.51       14.76      5.80 o 
   0   2  10      376.25      414.69     14.51 o 
   1   2  10     1306.17     1264.11     21.54 o 
   2   2  10      256.17      261.72     14.37 o 
   3   2  10        7.10       18.42      5.95 o 
   4   2  10       92.45       98.97     11.09 o 
   5   2  10      981.01      970.55     38.78 o 
   6   2  10        2.73        2.66      6.37 o 
   7   2  10      452.77      417.37     28.67 o 
   8   2  10     1647.20     1708.95     41.18 o 
   9   2  10      414.68      436.99     24.14 o 
  10   2  10        6.18       -5.72      8.72 o 
 -10   3  10       55.16       52.01     17.91 o 
  -9   3  10      283.50      352.34     33.55 o 
  -8   3  10      169.07      199.71     20.53 o 
  -7   3  10       93.78       88.59     12.44 o 
  -6   3  10       98.13       81.31     11.20 o 
  -5   3  10       17.50       12.25      8.26 o 
  -4   3  10      136.74      139.55     18.02 o 
  -3   3  10       38.14       38.21      7.97 o 
  -2   3  10       29.68       30.57      6.54 o 
  -1   3  10       43.20       50.98      7.66 o 
   0   3  10      298.61      292.11     15.94 o 
   1   3  10      126.24      105.00      9.56 o 
   2   3  10       59.28       51.29     16.27 o 
   3   3  10      425.46      390.54     19.49 o 
   4   3  10      211.97      213.89     16.05 o 
   5   3  10       92.30       57.22     10.58 o 
   6   3  10        2.32       -6.97      6.97 o 
   7   3  10       56.61       45.76     11.07 o 
   8   3  10        4.71        5.71      8.37 o 
   9   3  10      137.37      127.30     19.40 o 
  -9   4  10        3.01       16.55     15.86 o 
  -8   4  10       43.72       42.35     25.62 o 
  -7   4  10      122.28      169.37     24.87 o 
  -6   4  10      866.81      910.53     35.10 o 
  -5   4  10        1.78        1.70      7.12 o 
  -4   4  10      729.61      732.33     29.04 o 
  -3   4  10      598.12      632.50     44.70 o 
  -2   4  10     1006.02     1051.65     46.31 o 
  -1   4  10      237.32      218.96     22.90 o 
   0   4  10     1462.44     1488.99     41.77 o 
   1   4  10     1397.22     1504.38     62.11 o 
   2   4  10       47.85       47.61     10.05 o 
   3   4  10       72.20       73.37     15.39 o 
   4   4  10      934.18      924.94     30.65 o 
   5   4  10       99.22      124.05     15.32 o 
   6   4  10        1.51       -1.82      8.14 o 
   7   4  10      237.72      239.49     20.47 o 
  -6   5  10      196.73      196.48     27.05 o 
  -5   5  10       32.70       61.72     24.21 o 
  -4   5  10      144.51      139.19     32.65 o 
  -3   5  10       14.71       12.07      8.37 o 
  -2   5  10      161.14      212.59     20.90 o 
  -1   5  10        0.02       -0.89      8.05 o 
   0   5  10       18.04       15.49     10.01 o 
   1   5  10       35.84       39.04     11.27 o 
   2   5  10      136.90      148.72     19.45 o 
   3   5  10      221.86      206.79     19.25 o 
   4   5  10        1.37       -1.68      8.50 o 
 -11   1  11       41.67       45.09     14.22 o 
 -10   1  11      186.61      208.63     18.44 o 
  -9   1  11     1129.50     1116.47     33.67 o 
  -8   1  11      109.07      151.45     14.74 o 
  -7   1  11        4.89        1.60      6.01 o 
  -6   1  11     1583.60     1583.42     35.98 o 
  -5   1  11     1017.98     1014.90     27.91 o 
  -4   1  11      562.50      484.94     23.19 o 
  -3   1  11      617.15      605.27     27.66 o 
  -2   1  11     2994.05     2948.27     45.65 o 
  -1   1  11      556.23      566.02     19.52 o 
   0   1  11       21.19       22.30      7.53 o 
   1   1  11      203.13      241.69     11.74 o 
   2   1  11     2312.00     2384.18     34.22 o 
   3   1  11      141.71      142.37      8.37 o 
   4   1  11      271.36      273.46     11.14 o 
   5   1  11     1341.19     1354.35     34.61 o 
   6   1  11      556.45      562.20     28.20 o 
   7   1  11       53.61       45.70      8.88 o 
   8   1  11      106.61       97.32     11.46 o 
   9   1  11     1185.62     1281.20     36.34 o 
  10   1  11      389.54      425.82     28.65 o 
 -11   2  11       11.80        0.40     11.74 o 
 -10   2  11       51.59       52.59     13.58 o 
  -9   2  11       59.27       78.96     13.58 o 
  -8   2  11        3.71        8.23      6.84 o 
  -7   2  11      481.00      467.40     23.86 o 
  -6   2  11     1073.11     1036.93     31.81 o 
  -5   2  11        6.08        8.46      6.14 o 
  -4   2  11      173.38      152.20     13.35 o 
  -3   2  11       24.02       16.64      7.09 o 
  -2   2  11      227.83      264.39     25.28 o 
  -1   2  11      776.08      725.63     22.63 o 
   0   2  11        1.90        3.25      4.68 o 
   1   2  11        5.30        5.96      4.93 o 
   2   2  11      342.74      363.10     16.94 o 
   3   2  11       66.25       75.78      8.72 o 
   4   2  11      519.06      475.02     21.03 o 
   5   2  11      185.79      225.75     16.01 o 
   6   2  11       43.77       36.62      9.23 o 
   7   2  11        0.89        7.70      7.52 o 
   8   2  11        1.83       10.32      8.16 o 
   9   2  11       19.84       31.97     10.91 o 
 -10   3  11      388.92      424.98     38.50 o 
  -9   3  11      858.41      950.40     38.81 o 
  -8   3  11      228.24      235.76     22.68 o 
  -7   3  11       12.37       16.10     10.45 o 
  -6   3  11     1541.20     1512.67     46.08 o 
  -5   3  11     1902.61     1932.78     42.98 o 
  -4   3  11      578.59      536.68     22.67 o 
  -3   3  11      821.12      792.54     25.30 o 
  -2   3  11     2014.57     1958.19     39.22 o 
  -1   3  11      264.89      279.28     21.71 o 
   0   3  11       26.32       19.11      6.72 o 
   1   3  11      189.94      190.25     21.68 o 
   2   3  11      791.10      758.33     29.36 o 
   3   3  11      571.69      560.01     22.78 o 
   4   3  11      256.92      249.96     19.46 o 
   5   3  11      770.58      734.70     30.18 o 
   6   3  11     1046.48     1056.43     38.44 o 
   7   3  11      248.61      228.74     19.37 o 
   8   3  11      474.76      444.28     25.80 o 
  -8   4  11      199.67      208.09     28.89 o 
  -7   4  11      178.37      205.57     27.70 o 
  -6   4  11       96.26      113.72     22.19 o 
  -5   4  11       33.26       22.41      8.68 o 
  -4   4  11        2.48        7.45      6.96 o 
  -3   4  11      321.40      328.85     22.86 o 
  -2   4  11       81.89       66.70     12.83 o 
  -1   4  11      114.98      110.23     12.92 o 
   0   4  11       27.92       28.00     11.13 o 
   1   4  11       22.50       12.80      9.55 o 
   2   4  11        3.04        4.80      8.38 o 
   3   4  11      113.06      113.28     16.77 o 
   4   4  11        0.85        7.70      8.06 o 
   5   4  11        3.24       -2.75      8.24 o 
   6   4  11       55.92       22.16     11.85 o 
  -5   5  11      214.70      200.42     38.63 o 
  -4   5  11      221.67      169.74     35.96 o 
  -3   5  11        1.68        8.40      9.97 o 
  -2   5  11      648.89      627.19     66.78 o 
  -1   5  11      563.87      597.12     62.89 o 
   0   5  11       18.60        2.55     10.26 o 
   1   5  11       68.89       49.63     13.99 o 
   2   5  11      440.91      482.83     30.32 o 
   3   5  11        6.27       13.88     11.55 o 
 -11   0  12      978.17     1020.63     58.20 o 
 -10   0  12      166.86      126.51     22.30 o 
  -9   0  12      543.75      685.44     40.87 o 
  -8   0  12      654.16      731.23     39.69 o 
  -7   0  12      311.91      359.76     29.15 o 
  -6   0  12      142.78      130.48     24.56 o 
  -5   0  12     1616.89     1608.87    105.03 o 
  -4   0  12     3224.31     3085.30     70.87 o 
  -3   0  12     1708.84     1662.71     67.13 o 
  -2   0  12      277.98      266.40     23.57 o 
  -1   0  12     2452.78     2327.44     82.05 o 
   0   0  12     1435.71     1370.02     43.75 o 
   1   0  12      533.48      521.49     27.89 o 
   2   0  12      680.77      646.77     31.15 o 
   3   0  12     1904.73     1899.89     40.19 o 
   4   0  12       15.99       15.31      7.88 o 
   5   0  12      457.20      497.68     23.37 o 
   6   0  12      332.62      379.75     21.65 o 
   7   0  12     1107.46     1217.22     65.30 o 
   8   0  12      756.74      775.21     55.73 o 
   9   0  12      244.91      241.37     38.42 o 
 -11   1  12       37.76       26.29     10.52 o 
 -10   1  12       86.96       83.80     13.71 o 
  -9   1  12       61.62       52.83     11.59 o 
  -8   1  12        0.92       -0.30      6.54 o 
  -7   1  12        1.54        0.53      6.70 o 
  -6   1  12       11.99       18.02     13.49 o 
  -5   1  12       14.18       10.40      6.47 o 
  -4   1  12     1088.26     1069.04     29.25 o 
  -3   1  12      126.42      121.07     11.90 o 
  -2   1  12        7.18        4.18      5.74 o 
  -1   1  12       33.91       49.18      8.63 o 
   0   1  12       99.56       80.20      9.71 o 
   1   1  12       89.39       87.55     13.00 o 
   2   1  12      104.81      100.62     10.99 o 
   3   1  12      900.51      895.17     24.59 o 
   4   1  12       13.23       15.08      4.95 o 
   5   1  12       87.61       94.82      9.85 o 
   6   1  12       33.02       29.68      8.68 o 
   7   1  12      194.00      212.59     15.26 o 
   8   1  12        7.43        4.99      6.81 o 
   9   1  12        2.58       -3.68      8.11 o 
 -10   2  12        1.68      -10.38     10.38 o 
  -9   2  12      503.33      508.92     40.58 o 
  -8   2  12     1252.70     1262.30     62.89 o 
  -7   2  12     1208.04     1228.38     34.38 o 
  -6   2  12       17.54        6.29      7.02 o 
  -5   2  12      142.70      156.63     15.53 o 
  -4   2  12     2068.92     2022.32     41.20 o 
  -3   2  12        3.91       -1.47      6.33 o 
  -2   2  12       32.71       25.76      7.78 o 
  -1   2  12      117.32      121.96     12.56 o 
   0   2  12       63.85       42.08     11.07 o 
   1   2  12      308.35      288.51     22.06 o 
   2   2  12      661.26      705.22     22.67 o 
   3   2  12     1711.28     1766.63     71.55 o 
   4   2  12     1006.29     1132.85     36.20 o 
   5   2  12       12.82       11.51      7.90 o 
   6   2  12      487.98      521.45     23.95 o 
   7   2  12      884.74      967.77     31.78 o 
   8   2  12       28.13       21.88      9.97 o 
  -9   3  12      287.80      267.49     25.23 o 
  -8   3  12        0.01       -8.44      9.26 o 
  -7   3  12      348.37      384.59     22.28 o 
  -6   3  12       61.48       68.48     11.69 o 
  -5   3  12      424.52      446.43     30.25 o 
  -4   3  12       73.11       80.98     11.09 o 
  -3   3  12       28.46       16.52      7.98 o 
  -2   3  12      150.06      126.31     13.35 o 
  -1   3  12        0.81       -4.93      6.37 o 
   0   3  12      100.35       91.53     13.98 o 
   1   3  12      205.22      240.80     25.74 o 
   2   3  12      313.08      324.97     22.41 o 
   3   3  12       47.47       66.79     14.91 o 
   4   3  12      763.98      739.29     33.33 o 
   5   3  12        2.25        1.30      9.22 o 
   6   3  12      130.62      130.39     15.53 o 
   7   3  12        0.81        2.50      8.77 o 
  -7   4  12       86.73      116.14     30.75 o 
  -6   4  12      273.86      296.44     25.08 o 
  -5   4  12      803.87      811.01     29.57 o 
  -4   4  12      893.72      874.10     34.61 o 
  -3   4  12       16.28       39.11     11.90 o 
  -2   4  12      247.69      299.38     24.74 o 
  -1   4  12      585.45      593.43     33.09 o 
   0   4  12     1178.30     1193.37     50.30 o 
   1   4  12       46.13       33.62     16.16 o 
   2   4  12      206.49      212.58     21.35 o 
   3   4  12      386.70      453.41     36.79 o 
   4   4  12      857.46      872.51     37.80 o 
   5   4  12       40.33       46.08     15.78 o 
  -2   5  12       22.46       34.95     15.95 o 
  -1   5  12        2.93       -8.53     11.87 o 
   0   5  12       11.69      -10.97     10.97 o 
   1   5  12       22.47       19.15     12.14 o 
 -10   1  13      931.80     1010.81     48.95 o 
  -9   1  13      281.19      310.46     22.17 o 
  -8   1  13       17.11       12.83      8.07 o 
  -7   1  13     2562.85     2480.69     56.70 o 
  -6   1  13        3.43        8.71      7.01 o 
  -5   1  13       17.12       -2.27      6.35 o 
  -4   1  13      417.95      428.26     20.89 o 
  -3   1  13     2066.63     2087.72     65.22 o 
  -2   1  13      335.93      331.71     19.67 o 
  -1   1  13        8.17       -0.52      5.89 o 
   0   1  13      219.86      199.08     16.76 o 
   1   1  13      919.49      905.35     26.53 o 
   2   1  13      395.41      367.05     21.11 o 
   3   1  13      116.57      131.39     12.89 o 
   4   1  13     1981.48     2094.47     53.58 o 
   5   1  13      238.37      250.41     27.79 o 
   6   1  13       43.12       38.53     13.46 o 
   7   1  13       11.97       16.12      7.69 o 
   8   1  13      746.83      796.43     29.47 o 
 -10   2  13       14.19        1.03     11.23 o 
  -9   2  13       36.81       27.03      9.95 o 
  -8   2  13        6.79        6.90      8.11 o 
  -7   2  13       10.91       11.31      7.69 o 
  -6   2  13       60.05       68.01     11.68 o 
  -5   2  13       19.32       21.65      8.31 o 
  -4   2  13       49.92       75.23     11.68 o 
  -3   2  13       10.09        0.30      6.69 o 
  -2   2  13        0.80        2.26      6.50 o 
  -1   2  13      151.63      155.29     13.93 o 
   0   2  13      273.34      261.33     17.15 o 
   1   2  13       41.56       36.92      9.95 o 
   2   2  13       22.64        9.36      7.81 o 
   3   2  13      168.09      142.20     21.61 o 
   4   2  13      101.99       94.74     14.96 o 
   5   2  13       49.46       39.03     11.27 o 
   6   2  13        8.92       15.61      9.90 o 
   7   2  13        3.77       10.75      8.85 o 
   8   2  13        0.00       -5.98      8.88 o 
  -8   3  13      551.98      576.66     33.15 o 
  -7   3  13      645.05      644.30     28.33 o 
  -6   3  13     1058.63     1072.96     33.37 o 
  -5   3  13        2.35        1.98      7.20 o 
  -4   3  13      173.90      188.59     22.31 o 
  -3   3  13      377.48      371.65     20.94 o 
  -2   3  13       34.04       30.62      8.78 o 
  -1   3  13       47.98       30.38     10.69 o 
   0   3  13     1190.98     1245.99     38.88 o 
   1   3  13     1292.80     1357.50     53.02 o 
   2   3  13      586.27      574.60     54.68 o 
   3   3  13      435.96      439.78     35.17 o 
   4   3  13     1174.80     1206.44     52.70 o 
   5   3  13     1106.31     1136.86     51.75 o 
   6   3  13       10.82        2.84     10.40 o 
  -6   4  13       10.14       -9.10     18.51 o 
  -5   4  13       50.12       42.26     10.94 o 
  -4   4  13        1.91        7.07     10.26 o 
  -3   4  13       90.25       92.79     15.73 o 
  -2   4  13      456.95      528.94     30.07 o 
  -1   4  13       85.73       91.68     19.41 o 
   0   4  13       20.78       -9.77     11.58 o 
   1   4  13       35.54       31.32     13.93 o 
   2   4  13       48.63       71.02     18.87 o 
   3   4  13      136.73      101.13     21.19 o 
   4   4  13       15.20        0.50     10.20 o 
 -10   0  14      403.69      422.25     37.78 o 
  -9   0  14      978.18      976.70     50.82 o 
  -8   0  14       28.85       31.15     15.15 o 
  -7   0  14      206.09      180.26     25.26 o 
  -6   0  14     1166.00     1207.81     52.36 o 
  -5   0  14      671.58      629.71     67.98 o 
  -4   0  14      780.65      863.53     39.73 o 
  -3   0  14      402.11      436.96     30.51 o 
  -2   0  14     3572.99     3542.60    106.96 o 
  -1   0  14      812.83      840.98    104.11 o 
   0   0  14       20.15       33.01     11.29 o 
   1   0  14      355.34      393.15     28.39 o 
   2   0  14     1966.02     1848.16     55.47 o 
   3   0  14        2.04       -3.17      8.03 o 
   4   0  14      225.72      193.33     22.31 o 
   5   0  14      966.13      983.34     41.31 o 
   8   0  14       16.22       21.96     19.28 o 
  -9   1  14      100.02      110.00     26.29 o 
  -8   1  14      333.29      317.68     22.28 o 
  -7   1  14      318.15      323.25     21.96 o 
  -6   1  14       34.18       53.14     10.82 o 
  -5   1  14        9.88       -4.89      6.38 o 
  -4   1  14      226.49      234.25     17.68 o 
  -3   1  14       67.95       81.45     11.21 o 
  -2   1  14       11.77       14.63      6.83 o 
  -1   1  14       77.20       67.07     10.76 o 
   0   1  14       21.48       25.35      8.31 o 
   1   1  14       33.31       33.22     10.96 o 
   2   1  14      279.20      298.16     18.17 o 
   3   1  14       70.42       82.52     11.75 o 
   4   1  14      463.00      475.96     36.12 o 
   5   1  14        1.73        5.79     11.30 o 
   6   1  14       99.03       72.83     17.32 o 
   7   1  14       26.47       37.27     12.34 o 
  -9   2  14      561.54      597.01     29.32 o 
  -8   2  14       16.43       33.72     10.66 o 
  -7   2  14       35.94       28.33      9.77 o 
  -6   2  14       65.22       60.19     11.36 o 
  -5   2  14       93.56      103.36     18.49 o 
  -4   2  14      315.56      304.86     22.33 o 
  -3   2  14      298.88      324.60     20.14 o 
  -2   2  14     1072.15     1128.02     32.22 o 
  -1   2  14      379.82      409.55     21.25 o 
   0   2  14       45.68       24.67      8.36 o 
   1   2  14      847.40      880.06     33.09 o 
   2   2  14     1120.73     1089.61     36.19 o 
   3   2  14      547.99      447.18     40.25 o 
   4   2  14       85.92      105.73     19.94 o 
   5   2  14      145.63      173.48     62.77 o 
   6   2  14      151.80      161.06     24.87 o 
   7   2  14       82.92       81.84     16.13 o 
  -7   3  14       25.46       10.13      9.03 o 
  -6   3  14        8.29        5.00      8.49 o 
  -5   3  14       20.86        6.45      8.61 o 
  -4   3  14        0.27        8.83      7.69 o 
  -3   3  14       48.04       48.19     10.52 o 
  -2   3  14        1.16        2.46      8.25 o 
  -1   3  14       86.98      114.14     17.35 o 
   0   3  14       42.89       21.48     10.46 o 
   1   3  14      118.20      132.50     22.11 o 
   2   3  14        1.09       -0.19     11.37 o 
   3   3  14      104.95       68.63     17.89 o 
   4   3  14       13.60       -6.21     11.76 o 
   5   3  14        3.04        3.97     14.29 o 
  -4   4  14       28.28       54.35     13.58 o 
  -3   4  14      370.73      408.12     28.65 o 
  -2   4  14      183.20      194.14     40.42 o 
  -1   4  14      551.79      543.86     39.92 o 
   0   4  14       52.90       10.21     28.89 o 
   1   4  14      592.73      683.77     45.04 o 
   2   4  14      463.13      462.95     38.96 o 
  -9   1  15       45.62       41.23     12.11 o 
  -8   1  15      737.80      768.97     32.37 o 
  -7   1  15       70.98       62.96     12.53 o 
  -6   1  15      111.19       96.79     18.41 o 
  -5   1  15      419.80      395.06     23.09 o 
  -4   1  15      738.98      714.24     27.95 o 
  -3   1  15      357.18      361.26     21.05 o 
  -2   1  15      174.74      137.38     16.48 o 
  -1   1  15     1166.20     1199.88     33.74 o 
   0   1  15      278.33      281.73     18.70 o 
   1   1  15        7.06        4.47      7.05 o 
   2   1  15      155.99      166.77     15.70 o 
   3   1  15      830.47      867.62     33.27 o 
   4   1  15       71.42       61.71     17.16 o 
   5   1  15        9.08       11.19     19.99 o 
   6   1  15      485.01      488.46     51.16 o 
  -8   2  15      118.06      110.19     28.65 o 
  -7   2  15       23.31       12.85      9.51 o 
  -6   2  15       55.56       21.18      9.49 o 
  -5   2  15      795.70      694.79     37.61 o 
  -4   2  15       26.40       25.50      9.64 o 
  -3   2  15       20.34       15.24      8.92 o 
  -2   2  15      175.18      157.69     18.49 o 
  -1   2  15       18.59       21.54      8.79 o 
   0   2  15       38.94       20.02      9.82 o 
   1   2  15        0.22       -8.14      8.14 o 
   2   2  15        1.02        3.42     11.01 o 
   3   2  15      102.77      100.59     22.69 o 
   4   2  15        4.22       10.83     24.77 o 
   5   2  15      279.32      261.61     70.48 o 
  -6   3  15      161.50      140.18     16.99 o 
  -5   3  15      379.95      405.08     44.10 o 
  -4   3  15      763.06      791.65     31.91 o 
  -3   3  15      184.17      186.46     17.62 o 
  -2   3  15      438.37      414.48     28.13 o 
  -1   3  15     1316.47     1296.65     66.09 o 
   0   3  15      403.04      399.13     35.12 o 
   1   3  15       24.78       48.02     16.40 o 
   2   3  15      140.58      118.58     22.24 o 
   3   3  15      552.58      544.57     41.32 o 
   4   3  15       69.88      114.21     23.09 o 
  -8   0  16      438.67      443.64     38.85 o 
  -7   0  16      928.84      996.45     49.50 o 
  -6   0  16      590.61      611.95     40.50 o 
  -5   0  16        3.93        9.20     10.91 o 
  -4   0  16      800.46      735.99     41.91 o 
  -3   0  16     1014.97      995.09     60.10 o 
  -2   0  16       29.40       18.90     12.97 o 
  -1   0  16      123.69      129.66     20.68 o 
   0   0  16      186.87      236.30     64.07 o 
   1   0  16      102.08       82.29     17.45 o 
   2   0  16      165.12      138.41     31.07 o 
   3   0  16      171.97      220.89     25.88 o 
   4   0  16      484.58      529.18     35.64 o 
   5   0  16       82.51       75.58     24.56 o 
  -7   1  16       55.81       50.23     12.25 o 
  -6   1  16        1.01        1.08      8.30 o 
  -5   1  16       42.11       46.50     11.00 o 
  -4   1  16      205.02      193.39     31.01 o 
  -3   1  16      192.65      176.49     17.19 o 
  -2   1  16       33.98       27.86      9.29 o 
  -1   1  16      123.63       99.57     13.16 o 
   0   1  16      121.81      101.92     13.12 o 
   1   1  16      175.22      149.04     16.11 o 
   2   1  16       48.01       49.42     11.17 o 
   3   1  16       40.33       23.45     13.73 o 
   4   1  16        4.81       -4.18     12.23 o 
   5   1  16      124.62      106.80     21.21 o 
  -6   2  16      573.44      562.63     28.70 o 
  -5   2  16       10.36       12.47      8.74 o 
  -4   2  16      274.29      322.59     37.16 o 
  -3   2  16     1454.92     1486.80     40.28 o 
  -2   2  16      333.56      317.05     23.83 o 
  -1   2  16      254.71      228.46     18.84 o 
   0   2  16      517.87      565.41     30.95 o 
   1   2  16      258.73      234.84     33.59 o 
   2   2  16        2.73        2.62     12.42 o 
   3   2  16       94.55      102.33     27.41 o 
   4   2  16      457.85      464.30     38.32 o 
  -4   3  16       10.30       12.94      9.17 o 
  -3   3  16       11.74       22.84     11.50 o 
  -2   3  16       31.92       36.72     12.79 o 
  -1   3  16       81.48       45.85     14.06 o 
   0   3  16       41.09       57.87     18.65 o 
   1   3  16        5.52       -6.92     12.70 o 
  -6   1  17     1305.33     1354.55     52.40 o 
  -5   1  17        2.53       -2.73      7.45 o 
  -4   1  17        2.32        3.85      7.74 o 
  -3   1  17      232.15      224.67     19.46 o 
  -2   1  17      779.13      740.71     30.67 o 
  -1   1  17      145.28      141.01     16.00 o 
   0   1  17        3.86       10.05      8.65 o 
   1   1  17      125.05      112.35     14.74 o 
   2   1  17      742.00      758.04     47.04 o 
   3   1  17      179.57      180.12     29.13 o 
  -4   2  17        9.24        9.42      9.98 o 
  -3   2  17        0.29       -7.59      7.59 o 
  -2   2  17        8.26        5.13     14.06 o 
  -1   2  17       12.34       19.06     11.17 o 
   0   2  17        0.24       -7.89      9.14 o 
   1   2  17        5.70       13.30     11.20 o 
   2   2  17        6.97       -9.84     15.02 o 
  -4   0  18       61.78       60.97     18.76 o 
  -3   0  18       94.63       51.14     17.25 o 
  -2   0  18        5.16       -0.35     11.13 o 
  -1   0  18      735.11      786.28     45.75 o 
   0   0  18      155.40      128.47     23.80 o 
   1   0  18       24.14       23.73     15.38 o 
  -3   1  18      134.48      139.04     20.31 o 
  -2   1  18       18.77       12.49      9.54 o 
  -1   1  18       33.70       10.27      9.87 o 
   0   1  18        0.91        1.23      8.84 o 
                                                 
